# Supplementary material for: Recipient UvrD helicase is involved in single- to double-stranded DNA conversion during conjugative plasmid transfer
Source: Nucleic Acids Res. 2023 Feb 11;51(6):2790–9. doi: 10.1093/nar/gkad075 (PMC10085688; doi:10.1093/nar/gkad075)
Supplement: gkad075_Supplemental_Files [file gkad075_supplemental_files.zip]

Archive with 2 entries (2 files):
- gkad075 SupData_proof_ref_all.pdf
- Suppl dataset rev2.xlsx
