# Supplementary material for: Recipient UvrD helicase is involved in single- to double-stranded DNA conversion during conjugative plasmid transfer
Source: Nucleic Acids Res. 2023 Feb 11;51(6):2790–9. doi: 10.1093/nar/gkad075 (PMC10085688; doi:10.1093/nar/gkad075)
Supplement: gkad075_Supplemental_Files [file gkad075_supplemental_files.zip › Suppl dataset rev2.xlsx]

## Sheet: Legend
Tnseq dataset	[For Figure 1A] RPM (reads per million reads mapped) for each TA site in correspondence to the direction of Tn insertion (+ and -) are shown. Gene column shows where TA site located. IG indicates that the locus is intergenic region and the following gene name is shown. The dataset used to draw the Figure 1A is marked with a think box.
Transfer efficiency	[For various Figures] Colony Forming Units (CFU, per conjugation mixture which was resuspended in 1 mL) on plates selecting for donor (D), recipient (R), and transconjugant (T) used to plot the transfer efficiency in the indicated Figure.
Quantitative PCR	[For Figure S1C] Cq value of each sample analyzed with BioRad CFX Maestro. Bi-template plasmids with serial dilutions were used to draw standard curves. Oligo DNA set to amplify the target is also shown.
Microscopy	[For Figure 4B] Comparison between plating (CFU) and microscopy (number of cells observed) of conjugation mixture. Unlike Transfer efficiency test, number of Transconjugants were subtracted from number of Recipients for better comparison to microscopy results. [For Figure 4EH] Percentage of cells exhibiting Ssb-YFP and mCherry-ParBpMT1 foci. The frame Ssb conjugative focus appeared was set to 1. …

## Sheet: Tnseq
Coordinate TA site		Gene	Replicate #1								Replicate #2
			YAM26		YAM49		YAM48		YAM50		FX442		YAM27		YAM32		YAM39
			Recipient		Transconjugant pESBL		Transconjugant F		Transconjugant R388		Recipient		Transconjugant pESBL		Transconjugant F		Transconjugant R388
			+	–	+	–	+	–	+	–	+	–	+	–	+	–	+	–
29	30	IG_thrL	16	42.4	5.2	52.4	22.4	57.8	14.3	53.4	40.8	8.6	58.3	4.2	46.8	9.9	40.6	16.7
46	47	IG_thrL	0	0	0	0	0	0	0	0	0	0	0	0	0	0	0	0
64	65	IG_thrL	3.8	0	0.8	0	7.1	0.1	0.7	0	0	0	0	0	0	0.2	0	0
83	84	IG_thrL	0	0	0	0	0.8	0	0	0	0.6	0	0.4	0	1.1	0	0	0
96	97	IG_thrL	0	20.6	0	5.1	0.2	24.3	0	19.4	0	0	0	0	0	0	0	0
101	102	IG_thrL	0	0	0	0	0	0	0	0	0	0	0	0	0	0	0	0
109	110	IG_thrL	0	4.4	0	1.5	0.1	4	0	3.9	0	0	0	0	0	0	0	0
117	118	IG_thrL	11.5	0	5.8	0	9	0.1	10.7	0	1.2	0	0	0	0.1	0	0	0
125	126	IG_thrL	0	0	0	0	0	0	0	0	0	0	0	0	0	0	0	0
129	130	IG_thrL	0.1	18.4	0	6	0	16.8	0	14.4	3.8	0	4.7	0	2.2	0	3.5	0
134	135	IG_thrL	0.1	7.9	0	15.8	0.1	9.1	0	8.9	0	0	0	0	0	0	0	0
141	142	IG_thrL	0	0.4	0.1	0	0	0	0	0.5	9.1	0.3	1.4	0	10.6	0.2	15.1	0
143	144	IG_thrL	0	1.3	0.5	1.3	0	0	0	0.2	20.2	23.4	47.5	26	28.2	22.7	23.3	16.1
149	150	IG_thrL	0.5	19.2	0	23.6	0.1	13.6	0	9.2	0.6	0	0	0	0.2	1.1	0	0
164	165	IG_thrL	0	1.5	0.1	3.1	0	0.5	0	3.6	15.5	0.2	4.1	0	13.9	0.1	21.5	0
171	172	IG_thrL	1.3	2.5	0	1.6	2.8	0.3	1.4	1.5	0	1	0	3.7	0	1.3	0	0
178	179	IG_thrL	35.9	2.3	67.1	0.6	53.7	2.3	66.2	1.2	10.2	0	12.7	0	14.5	0.1	3.3	0
201	202	thrL	2.3	1.3	8.1	0.2	3.2	0	4	1	0.7	18.1	5.3	18	0	10.4	1.1	11.5
213	214	thrL	0.1	3.1	0.6	3.3	0.7	10.3	0	3	0	0.5	0	0	0	1.9	0	2.2
231	232	thrL	0	0	0	0	0	0	0	0	0	1.8	0	0	0	0.3	0	1.4
240	241	thrL	0	1.3	0	0.6	0	0	0	0	0.2	0	2.6	0.1	0	0.2	0	0.6
260	261	IG_thrA	0	0	0	0.1	0	0	0	0	0	3	0	6.5	0	12	0	6.7
321	322	IG_thrA	0	0	0	0.3	0	0	0	0	1.6	16.2	0	18.6	0.4	27.5	0	13.5
329	330	IG_thrA	0	6.1	0	13.9	0	12.1	0.2	4.2	0	0.4	0	0	0	0.3	0	0
360	361	thrA	1.3	0.1	0	0	2.6	0	2.2	0	0	0	0	0	0	0	0	0
402	403	thrA	0.3	0.3	0	0	1.3	0	0	0	0	0	0	0	0	0	0	0
501	502	thrA	0	0	0	0	0	0	0	0	0	0	0	0	0	0	0	0
518	519	thrA	0	0	0	0	0	0	0	0	0	2.5	0	0	0	1.6	0	1.3
525	526	thrA	0	0.4	0	0	0	0	0	0.3	0	0	0	0	0	0	0	0
543	544	thrA	12.3	0.1	11.9	1.9	8.7	0	16.5	0.1	0	0	0	0	0	0	0	0
638	639	thrA	0	10.6	0.5	7	0.1	16.4	0	13.7	7.7	0	15.3	0.1	10.2	0.1	23.4	0.2
660	661	thrA	2.2	0.9	15.3	0	2.8	0.2	2.7	0	0.8	0.5	1.7	0	2	0.3	1.3	0
684	685	thrA	0	0	0	0.3	0	0	0	0	0	8.2	0	7.2	0	6.1	0	4.3
735	736	thrA	0	0	0	0	0	0	0	0	0	0	0	0	0	0	0	0
746	747	thrA	0	0.1	0	0.6	0	0	0	0	0.5	0	0	0	0.2	0	0	0
749	750	thrA	0.2	1.1	0	0	0.2	0.4	0	0.5	0.6	5.7	0	3.3	1	5.2	2.4	8.6
771	772	thrA	0.2	4.4	0.2	7.2	0	1.9	2.1	4	1.1	2.8	21.8	8.7	1.8	2.3	2.4	3.2
777	778	thrA	0	0	0	0	0	0	0	0	0	0	0	0	0	0	0	0
814	815	thrA	0.4	4.3	0	4.9	0	6.2	0	5.8	0.6	0	0	0	1.6	0	0	0
825	826	thrA	0.7	0	0	0	1.5	0	0	0	3.8	0	1.3	0	4.1	0.1	4.3	0
834	835	thrA	0.1	0	0	0	0	0	0	0	0	0	0	0	0	0	0	0
855	856	thrA	0	0	0	0	0	0	0	0	0	0.4	0	0	0	0	0	1.3
915	916	thrA	0	0	0	0	0	0	0	0	0	0	0	0	0	0	0	0
961	962	thrA	6.9	0	9.3	0	6.6	0	5.5	0	0	0	0	0	0	0	0	0
989	990	thrA	0	5.6	0	1	0	1.8	0	3.6	0	0	0	0	0.2	0	0	0
1033	1034	thrA	0.5	26.1	0.2	24.9	0	38.3	0.3	25.3	0	5.3	0	25.3	0.5	12.2	0	4.2
1035	1036	thrA	4.7	9	4.4	5.9	3.5	11.5	3.1	2.9	0	4	0	2.5	0	5.2	0	4.6
1087	1088	thrA	0	0	0	0	0	0	0	0	0	0	0	0	0	0	0	0
1111	1112	thrA	0	0.6	0	0	0	2.4	0	0.9	0	0	0	0	0	0	0	0
1122	1123	thrA	0	0	0	0	0	0.2	0	0	0	0	0	0	0	0	0	0
1146	1147	thrA	28.7	0.1	20.2	0	31	0	29.3	0	0	0	0	0	0	0	0	0
1182	1183	thrA	21.7	0.2	23.9	0	16.4	0.1	13.6	0	0	0	0	0	0	0	0	0
1188	1189	thrA	0	0	0	0	0	0	0	0	0	0	0	0	0	0	0	0
1212	1213	thrA	0	5	0	5.3	0	4.3	0	4.9	1.8	7.2	0.1	3.9	1.4	7.2	0	26.3
1247	1248	thrA	8.8	0	2.6	0	12.3	0	8.9	0	0	0	0	0	0	0	0	0.2
1275	1276	thrA	0.5	0	0	0	1	0	0.1	0	0.3	0	0	0	0.3	0.4	0.9	0
1365	1366	thrA	0	0	0	0	0	0	0	0	0	0	0	2.1	0	0.5	0	0
1383	1384	thrA	0	3.8	0	0.6	0	3.2	0	3.3	0	0	0	0	0	0	0	0
1402	1403	thrA	0	0	0	0.4	0	0	0	0	1.3	0.8	0.1	11.7	0	0.1	2.6	1.5
1471	1472	thrA	0	2.1	0	0	0	0.8	0	2.1	10.9	0.1	6.8	0	19.7	0	7.3	0
1493	1494	thrA	7.5	0.1	1.5	0	9.7	0	7.5	0	0	0	2.6	0	0	0	0	0
1530	1531	thrA	0.1	9.2	0.9	9.1	0	8.1	0	12.1	46.9	0	39.7	0	57.3	0.1	57.4	0
1541	1542	thrA	0.2	0	0	0	0.7	0	0	0	0	0	0	0	0	0	3	0
1551	1552	thrA	20.7	0.9	28.3	5.7	33.1	1.1	31.5	4.7	5.3	0.9	7.9	0	7.4	1.7	2.6	0
1608	1609	thrA	0	0	0	0	0	0	0	0	4.7	0	0	0	2.3	0	0.7	0
1664	1665	thrA	1.1	0	12.6	0.1	0.8	0	1	0	0.1	18.2	0.2	8.3	0.1	16	0	40.6
1668	1669	thrA	0	14.9	0	9.2	0	18.4	0	19.4	6.5	18.7	12.8	20.3	6.7	22.7	5	14
1698	1699	thrA	0.4	0	0	0	0	0	1.9	0	0.6	0.8	0	0	4.4	1.5	0	1.1
1719	1720	thrA	0	1.1	0	0.1	0.9	0.5	0	0	0	0	0	0	0	0	0	0
1731	1732	thrA	0	0	0	0	0	0	0	0	0	0	0	0	0	0	0	0
1815	1816	thrA	1.7	44.6	2.6	52.9	1.3	40.1	1.2	51.5	0.8	0.6	0	0	0	0.1	0	5.9
1821	1822	thrA	5.6	0.1	11.3	0	4.4	0	9.2	0	0.6	0	6.2	0	1.8	0.1	0.5	0
1829	1830	thrA	9.1	0.9	9.3	0.4	17.9	0.4	6.6	0	2.5	10.2	0	4	2.6	8.7	11.7	11
1874	1875	thrA	15.4	13.6	5.2	14.1	10.2	17.1	17.4	14.6	14.4	2.3	14.9	13.5	15	6.5	17.3	1.1
1884	1885	thrA	9	0	23.3	0.2	15.2	0	18.2	0.1	0	0	0	0	0	0	0	0
1932	1933	thrA	0	0	0	0	0	0	0	0	0	0	0	0	0	0	0	0
1946	1947	thrA	0	0	0	0	0	0	0	0	0	0	0	0	0	0	0	0
1966	1967	thrA	14.3	0.1	16.1	0	11.3	0	15.8	0	0	3.2	0	0	0	4.3	0.1	5.2
2026	2027	thrA	0.2	0	0	0	0	0	0	0	0	0	0	0	0	0	0	0
2098	2099	thrA	9.3	2	5.6	0	12.2	0.3	4.2	0.4	23.2	0.1	40.1	0	16.6	0.5	41.6	4.1
2101	2102	thrA	3	38.7	4.8	25.1	3.9	32.6	2.4	38.7	0	0	0	0	0	0.2	0	0
2116	2117	thrA	0	0	0	0	0	0	0	0	0	0	0	0	0	0	0	0
2139	2140	thrA	0.1	32.4	0	55.6	0.1	27	0	26.1	0	0	0	0	0	0	0	0
2149	2150	thrA	0	1.8	0.4	1.9	0	1.3	0	4.4	3.4	1	0.8	0	1.4	1.6	4.1	0
2174	2175	thrA	0	0	0	0	0	0	0	0	0	0	0	0	0	0	0	0
2181	2182	thrA	0	0	0	0	0	0	0	0	0	0	0	0	0	0	0	0
2260	2261	thrA	0	0.1	0	0.4	0	0	0	0	0.8	21.3	1.7	15.3	0.5	18.4	0	23.9
2262	2263	thrA	0.1	2.3	0	0.4	0	0	0	3.9	1.8	1.4	0	2.2	4.8	3	0.5	2.1
2276	2277	thrA	30.7	0.2	36.7	0.3	46.3	0	24.2	0	0	0	0	0	0	0	0	0
2329	2330	thrA	0	0.1	0	0	0	0.5	0	0	0	0	0	0	0	0	0	0
2331	2332	thrA	6.1	2	6.7	1.2	5.9	2.1	11.6	1.9	3.5	0	0.7	0	3.1	0	1.5	0
2364	2365	thrA	0	0	0	0	0	0	0	0	0	0	0	0	0	0	0	0
2379	2380	thrA	0	0	0	0	0	0	0	0	0	0	0	0	0	0	0	0
2384	2385	thrA	0	0	0	0	0	0	0	0	0	0	0	0	0	0.8	0	0
2430	2431	thrA	0	0	0	0	0	0	0	0	0	0	0	0	0	0	0	0
2463	2464	thrA	0	0	0	0	0	0	0	0	0	0	0	0	0	0	0	0
2490	2491	thrA	0	0.2	0	0	0.7	0	0.3	0	0	0.4	0	0	0	0.5	0	0
2569	2570	thrA	3.7	0.7	3.3	0	6	0	2.8	0.5	2.3	0	0	0	1.2	0.4	0.8	0
2580	2581	thrA	0	0	0	0	1	0	0.2	0	0.4	0.6	0	0.8	0.2	0	1.3	0.5
2628	2629	thrA	14.5	13.9	7.1	11.3	12.9	9.6	8.9	12.1	0.1	8.3	0	0.7	0	10.6	0	3.1
2677	2678	thrA	39	11.7	17.9	8.3	29.8	11.4	46.5	20	14.1	4.7	4.7	12.2	12.4	5.8	18	4.9
2679	2680	thrA	0	0	0	0	0	0	0	0	7	0.7	5.2	0.9	3.5	0	9.4	0
2686	2687	thrA	4.8	3.4	8.6	1.5	2.5	1.5	9.5	1.9	21.1	4.5	15.7	11.5	11.6	4	21.2	3.8
2689	2690	thrA	0	14	0.1	12	1.1	12.1	0.6	11.9	4.7	0.1	4.9	0	6.3	0.1	4.7	0
2708	2709	thrA	0	0	0	0	0	0	0	0	0	0	0	0	0	0	0	0
2719	2720	thrA	0	0	0	0	0	0	0	0	0	2.8	0	0	0.1	2.5	0	0.7
2739	2740	thrA	7.1	0.6	1.9	0	9.7	2.1	10	0.1	0	1.4	0	0	0	0.8	0	1
2768	2769	thrA	10.5	1.8	17.2	1.4	15.8	1.5	15.1	2.2	4.2	10.6	2.8	13.7	2.7	7.4	5.1	36.8
2772	2773	thrA	16.7	0.8	26.6	0.9	23.9	0.5	14	0.8	18	38.5	24	41.7	13.9	46.7	22.2	60.1
2789	2790	thrA	0	0	0.2	0.2	0	0	0	0.5	31.2	4.4	19.9	0.7	28.7	4.1	31.4	5.2
2806	2807	thrB	0	0	0	0	0	0	0	0	0	1.9	0	9.6	0	2.3	0	6.5
2813	2814	thrB	0	0	0	0	0	0	0	0	2.2	0	0	0	2.9	0.1	2.8	0
2836	2837	thrB	7.1	0.2	14.1	0.4	8.4	0.5	3.3	0	0	4.5	0	10.1	0	7.4	0	3.8
2904	2905	thrB	4.4	36.1	0.5	36.7	2.2	20	7.1	23.7	14.3	26	3.3	46.6	21.6	30.4	14.1	26.6
2962	2963	thrB	0	0	0	0	0	0	0	0	2.8	0	0	0	6.2	0.8	4.2	0
2989	2990	thrB	0	0	0	0	0	0	0	0	0.9	0	0	0	0.5	0	4.2	0
2996	2997	thrB	4.8	0.1	8.4	0	9.6	0	3.3	0	1.2	0.6	0	0	2.1	0	6.1	0
3031	3032	thrB	0	0.3	0	0	0	0	0	0	0	0	0	0	0	0	0	0
3067	3068	thrB	0	0	0	0	0	0	0	0	3.3	0	0	0	2	0	0.5	0
3087	3088	thrB	0	0	0	0.3	0	0	0	0	0	0.8	0	1.9	0.1	0.5	0	2.7
3154	3155	thrB	0.2	0	0.2	0.2	0	0	0.1	0	12.2	5	13.1	14.5	13.8	7.9	19.1	4.6
3199	3200	thrB	0.1	0	0	0.2	0	0	0	0	0.3	12.9	0.1	12.2	0.3	21.9	0.1	16.5
3218	3219	thrB	0.3	0	0	0	0	0	0	0	0	4.2	0	1.5	0	6	0	0
3250	3251	thrB	2.1	0.1	0.1	0	0.5	0	0	0	10.2	1.5	13.4	0.1	17	2.5	28.3	0.1
3329	3330	thrB	0	0	0	0	0	0	0	0	0	0	0	0	0	0	0	0
3340	3341	thrB	2.2	0.9	3	3.4	3.5	1.4	3.1	1.9	0	7.1	0	5.2	0.1	9.4	0.4	8.8
3367	3368	thrB	11.6	0	27.1	0	13.7	0	10.9	0	0	0	0	0	0	0	0	0
3372	3373	thrB	0	0	0	0	0	0	0	0	0	0	0	0	0	0	0	0
3383	3384	thrB	0	0	0	0	0	0	0	0	0	6.8	0	3.3	0	8.4	0	6.5
3443	3444	thrB	0	1.8	0	0	0	0.6	0	4.1	0	0	0	0	0	0	0	0
3487	3488	thrB	0	0.2	0	0	0	0	0	0.4	0	0	0	0	0	0	0	0
3500	3501	thrB	0.3	0	0	0	0	0	0	0	0	0	0	0	1	0	0	0
3513	3514	thrB	13.3	0.1	8.5	0	12.8	0.1	18.9	0	1	0	0	0	0	0	0	0
3564	3565	thrB	0	0	0	0	0	0	0	0	0	0	0	0	0	0	0	0
3574	3575	thrB	5	0.1	4.7	0.2	3.7	0.1	6.5	0	6.9	9.6	1.8	8.7	4.9	7.4	8.9	4.9
3652	3653	thrB	0	9.6	0	9.8	0	10.8	0	9.3	0	0	0	0	0	0	0	0
3659	3660	thrB	0.6	0.4	4.6	0.5	1.3	0.2	0.9	0	1.6	0.5	3.4	0.8	2.7	0	2.3	0
3688	3689	thrB	14.6	0.1	27.2	0	17.2	0.1	12.2	0	11.7	0.6	46.7	0	23.6	0.4	11.1	0
3703	3704	thrB	0	0	0	0	0	0	0	0	0	0	0	0	0	0	0	0
3720	3721	thrB	0.1	0.3	0	1.3	0	0.4	0	1.3	0	0	0	0	0.3	0	0	0
3731	3732	thrB	0	2.6	0	0	0	0.8	0	2.2	0	0	0	0	0	0	0	0
3743	3744	thrC	11.3	0	27	0.2	16.5	0.1	10.9	0	0.1	7.2	0	8.6	0	9.1	0	8
3789	3790	thrC	0	0	0	0	0	0	0	0	0	0	0	0	0	0	0	0
3919	3920	thrC	23.9	1.5	19.9	0	28.8	0.1	20	0.7	0.1	3.6	0	0.7	0.2	6.6	0	0.2
4051	4052	thrC	0	0	0	0.2	0	0	0	0	0.1	12.2	0	12.9	0	20.5	0.1	17.6
4072	4073	thrC	0.5	6.2	0	3.9	0.1	13.9	0	9.1	0	0	0	0	0	0	0	0
4093	4094	thrC	0	15.2	0	13.3	0	19.1	0	20.5	0.6	0	1.4	0	0.8	0	0	0
4105	4106	thrC	0.2	0.2	0.6	0.2	0.1	2.8	0	0	40.4	6.4	31.6	3.8	50.2	5.4	68.9	11.8
4141	4142	thrC	0	0	1.6	0	0	0	0	0	15.1	0.1	37.5	0.2	25.6	0	29.9	0
4169	4170	thrC	12	0	11.5	0.3	20.2	0	12.3	0	0.6	0	0	0	0	0	0	0
4176	4177	thrC	0	0	0	0	0	0	0	0	0	0	0	0	0	0	0	0
4195	4196	thrC	0	0	0	0	0	0	0	0	0	0	0	0	0	0	0.9	0
4202	4203	thrC	0	7.2	0	5	0	9.9	0	4	3.2	0	4.4	0	4.5	0.4	1.5	0
4246	4247	thrC	15.8	0.9	18.4	0.1	25.8	1.5	17.8	2	5.6	12.8	14.9	6.4	12.1	17.6	16.2	26.9
4261	4262	thrC	0	0	0	0	0	0	0	0	0	0	0	0	0	0	0	0
4350	4351	thrC	0	0	0	0	0	0	0	0	0	0	0	0	0	0	0	0
4356	4357	thrC	17.1	0	2.7	0	11.4	0.1	5.5	0	5.4	0	14.2	0	12.4	0	13.2	0
4366	4367	thrC	0.2	0	0	0	0	0	0	0	0	0	0	0	0	0	0	0
4375	4376	thrC	0.2	0	0	0	0	0	0	0	0	0	0	0	0.6	0	0.9	0
4406	4407	thrC	0	0	0	0.1	0	0	0	1	0.6	13.4	0.1	6	0	18	0	26.8
4409	4410	thrC	2.3	0	0	0	0.7	0	0.8	0	3.5	0	1.7	0	2.5	0	1.9	0
4540	4541	thrC	0	0	0.3	0.4	0	0.3	0	0	4.8	8.7	12.8	11.4	8.1	13	9.3	18
4564	4565	thrC	0.6	0	0.7	0	0	0	0.6	0	0	0	0	0	0	0	0	0
4623	4624	thrC	0	0	0.3	0	0	0	0	0	0	0	0	0	0	0	0	0
4715	4716	thrC	0	0	0	0	0	0	0	0	0.5	0	0	0	0.2	0.1	0.2	0
4761	4762	thrC	0.4	0.1	0	0	0	0	2.4	0	3	0	0	0	4.5	0.1	5.2	0
4775	4776	thrC	0	1.4	0	0	0	0	0	0.5	0	0	0	0	0	0	0	0
4800	4801	thrC	9.8	24.9	21.3	30.3	12.3	30.7	10.2	18.6	0.7	11.7	0	8.6	0.5	11.5	2.1	9.4
4805	4806	thrC	0	0.6	0.2	0.7	0	0	0	0	9.9	1.5	17.4	0	15.2	1.2	24.6	0
4841	4842	thrC	0	0.9	0	1.2	0	0	0	5	0	9.1	0	12.1	0.3	8.1	0	13.9
4879	4880	thrC	0	0	0	0	0	0	0	0	0	0	0	0	0	0	0	0
4950	4951	thrC	0.2	0	0	0	0.3	0	0	0	0	0.1	0	0.9	0	0.7	0	1.1
4966	4967	thrC	7.8	1.2	19.1	0	7.9	1	8.2	0.7	0	2.1	0	0	0	5.3	0	5.1
4996	4997	thrC	0.4	5.2	1.3	1.4	0.7	2.8	0.2	4.7	0	0	0	0	0	0	0	0
5018	5019	thrC	0	0	0	0	0	0	0	0	8	0	5.9	0	11.6	0	15.4	0
5025	5026	IG_yaaX	0	0	0	0	0	0	0	0	0.6	1	0	4.1	0.6	0.2	0	0.2
5032	5033	IG_yaaX	1.3	0.2	0	0	0	0	0.5	0	0	0	0	0	0	0	1.3	0
5058	5059	IG_yaaX	1.4	0	8.8	0	0.6	0	0.7	0	0	0	0	0	0	0	0	0
5076	5077	IG_yaaX	0	0	0	0	0	0	0	0	0	0	0	0	0	0	0	0
5087	5088	IG_yaaX	0	0	0	0	0	0	0	0	0	0	10.2	0.1	2.1	0.1	0	0
5126	5127	IG_yaaX	0	0	0	0	0	0	0	0	0	0	0	0	0	0	0	0
5135	5136	IG_yaaX	0	0	0	0	0	0	0	0	0	0	0	0	0	0	0	0
5140	5141	IG_yaaX	0	0	0	0	0	0	0	0	0	0	0	0	0	0	0	0
5147	5148	IG_yaaX	0	0	0	0	0	0	0	0	0	0	0	0	0	0	0	0
5162	5163	IG_yaaX	0	5.1	0	8.6	0	2.5	0	2	0	0	0	0	0	0	0	0
5185	5186	IG_yaaX	0	0	0	0	0	0	0	0	0	0	0	0	0	0	0	0
5196	5197	IG_yaaX	0	0	0	0	0	0	0	0	0	0	0	0	0	0	0	0
5206	5207	IG_yaaX	0	0	0	0	0	0	0	0	0	0	0	0	0	0	0	0
5219	5220	IG_yaaX	0.8	3.4	0	7	0	1.1	0	1.2	0.1	1.2	0	0.8	0.5	1.5	1.5	3.9
5228	5229	IG_yaaX	0	27.3	0	42.3	0	34.5	0	25.4	0	0	0	0	0	0	0	0
5251	5252	yaaX	32.4	37.4	23.6	23.6	43.5	43.9	33.1	25.5	27.4	1.6	27.2	0	35.1	4.4	46.6	0.5
5256	5257	yaaX	0	0.3	0	0	0	0.7	0	0	0	0	0	0	0	0.4	0	0
5311	5312	yaaX	1.4	0	0	0	0.8	0	1.1	0	0	2.1	0	0	0	1	0	0
5316	5317	yaaX	0	0	0	0	0	0	0	0	0	0	0	0	0	0	0	0
5328	5329	yaaX	0.1	0	0	0	0	0	0	0	0	0	0	0	0	0	0	0
5334	5335	yaaX	0	0	0	0	0	0	0	0	0	0	0	0	0	0	0	0
5340	5341	yaaX	0	0.5	0	0.2	0.7	0.7	0.2	0	0	0.5	0	10	0	0.6	0	2.5
5353	5354	yaaX	0	0.6	0	0.6	0	0	0	0	0.1	13.8	0	12.7	0.1	13.3	0	26.5
5363	5364	yaaX	24.9	0.1	46.4	0.5	23.3	0	25	0	13.9	1	6	3.4	20.7	1.9	20.6	2.7
5366	5367	yaaX	0	0	0	0.1	0	0	0	0	3.6	2.9	0	4.5	5.1	7.4	3.7	5.3
5414	5415	yaaX	0.2	18.4	0	6.6	0	13	0	15	5.7	6	4.2	9.2	9.9	4.3	14	2.5
5442	5443	yaaX	0.4	12.7	0	8	0	12.9	1	27.2	0.4	1.7	1.9	1.3	0.7	5.3	2	4
5473	5474	yaaX	1.1	0	3.2	0	1	0	1.6	0	1.8	0	2.7	0	2.6	0.5	8.4	2.6
5528	5529	yaaX	0	0	0	0	0	0	0	0	1.9	0	0	0	0.3	0	1.8	0
5546	5547	IG_yaaA	0	0	6.6	0	0	0	0.3	0	0	0	0	0	0	0	0	0
5589	5590	IG_yaaA	16.2	1.5	16.3	1.4	20.8	3.2	14.8	2.2	0	14.3	0	0.6	0	0.8	0	1.2
5598	5599	IG_yaaA	0.3	3.3	0	3.5	0.7	4.1	1.5	4.4	0	194.2	0	3.7	0	3.2	0	2.9
5603	5604	IG_yaaA	0	0	0	0	0	0	0	0	0.7	3.1	0	2.8	0	1.4	0	0.4
5614	5615	IG_yaaA	0.5	4.4	9.3	3.1	0.6	4.1	0	3.6	0	0	0	0	0	0	0	0
5616	5617	IG_yaaA	0	0.2	0	0	0	0	0	0	0	0	0	0	0	0	0	0
5637	5638	IG_yaaA	0.7	0	0	0	0	0	0	0	0.1	0	0	0	0	0	0	0
5646	5647	IG_yaaA	0.2	0	0.3	0	0.1	0	0.2	0	25	0	0.4	0	0.2	0	0.3	0
5684	5685	yaaA	0	0	0	0	0	0	0	0	5	0	0	0	8.9	0	8.6	0
5696	5697	yaaA	0	6.1	0	7.7	0	4.7	0	9.4	0	0	0	0	0	0	0	0
5703	5704	yaaA	0.8	0	0	0.4	0	0	0	0	0.1	6.8	0	14.3	0.2	9.6	0	2.7
5747	5748	yaaA	0.1	14.3	0	12.2	0	13.5	0	12.6	0	0	0	0	0.1	0.5	0	0
5757	5758	yaaA	0	0	0	0	0	0	0	0	0	0	0	0	0	0	0	0
5760	5761	yaaA	0	0	0	0	0	0	0	0	0	0	0	0	0	0	0	0
5802	5803	yaaA	0	0.2	0	0	0	0.7	0	0.1	0.8	0	0	0	0	0	0	0
5835	5836	yaaA	3.3	0	6.7	0	4.2	0	2.9	0.1	8.9	0	5.9	0	16	0	4.1	0
5840	5841	yaaA	26.5	72.9	27.8	103.5	14.2	93.4	37.8	94.5	1	3.3	6.8	0	2.9	0.9	3.9	0
5856	5857	yaaA	0	0	0	0	0	0	0	0	0	0	0	0	0	0	0	0
5895	5896	yaaA	0	0	0	0	0	0	0	0	0	0	0	0	0	0	0	0
5931	5932	yaaA	0	0	0	0	0	0	0	0	0	0.8	0	0	1.3	1.4	1.1	0
5936	5937	yaaA	17.2	30.4	5.3	25.4	14	32.1	17.3	34.6	0.6	1.7	0	0	0	0	0	0
5955	5956	yaaA	0.2	30	0.1	23	0.2	31	0	22.2	0	0	0	0	0	0	0	0
5967	5968	yaaA	0	0	0	0	0	0	0	0	0	1.6	0	0	0.1	1	0	1.6
6012	6013	yaaA	5.6	6.6	0.8	15.2	8.7	12.1	4.3	15.8	15.5	0.1	10.8	0.1	15.7	0	14.7	0
6029	6030	yaaA	13.6	0.2	8.4	0	16.9	0	9.7	0	0	0	0	0	0	0	0	0
6080	6081	yaaA	0	0	0.2	0	0	0	0	0	0.7	1.6	9.8	4.1	1	1.7	4	1.1
6091	6092	yaaA	1.8	28.9	0	18.5	4.7	25.2	0.6	27.4	0	0	0	0	0.8	0	2.8	0
6109	6110	yaaA	0	0	0	0	0	0	0	0	0	0	0	0	0	2.7	0	0
6116	6117	yaaA	7.7	1.5	12.6	0.3	8.7	0.9	3.4	1.7	13.2	5.2	15.5	2.1	29.4	6.3	17.3	2.6
6197	6198	yaaA	0.2	0	0	0.2	0.1	0	0.6	0	2.4	2	0	2.4	1.6	3.1	0	14.2
6210	6211	yaaA	0	0	0	0	0	0	0	0	0	0	0	0	0	0	0	0
6285	6286	yaaA	0	0	0	0	0	0	0	0	0	0	0	0	0	0	0	0
6321	6322	yaaA	0	0	0.2	0	0	0	0	0	3.8	0	1.4	0	3.1	1	4.6	0
6376	6377	yaaA	0	0	0.2	0	0	0	0	0	3	0	4.3	0	6.2	0	8.8	0
6393	6394	yaaA	0	5	0.3	4.1	0.1	4.5	0	3.1	17.7	0.1	12.3	0.1	25.4	1.2	17.5	0.1
6395	6396	yaaA	1	2.5	0	0	1.5	5	3.9	1.5	0	0	0	0	0.1	0.2	0	0
6422	6423	yaaA	0	0.2	0	0	0	0	0.1	0	1.6	24.4	1.1	13.3	0.8	21.6	1.9	25.5
6447	6448	yaaA	0.5	0	0	0	1.3	0	3.6	0	1.2	0	0	0	0	0	0	0
6459	6460	yaaA	0	0	0	0	0	0	0	0	0	0	0	0	0	0	0	0
6481	6482	IG_yaaJ	0.2	0	0	0	0	0	1.4	0	0	14.5	0	14.7	0.1	9.4	0	17.6
6492	6493	IG_yaaJ	0	0	0	0	0	0	0	0	0.3	0	1.3	0	0.3	0	0	0
6520	6521	IG_yaaJ	4.8	0	0	0.8	4.4	0	3.1	0	0	9.9	0	24.1	1.6	8.3	0	10.5
6530	6531	yaaJ	2.3	0.1	4.7	0.7	1.1	0	3.5	0	0	15.4	0.2	21.8	0	15.3	0	6.3
6579	6580	yaaJ	0	0	0	0	0	0	0	0	0	0	0	0	0	0	0	0
6587	6588	yaaJ	0	0	0	0	0	0	0	0	0	0	0	0	0	0	0	0
6624	6625	yaaJ	18	0.3	8	0	19	0.2	31.7	0.2	6.3	0	0	0	6.9	0	15.8	0
6634	6635	yaaJ	23.4	0.2	14.8	0	29.2	0.5	31.8	1.6	1.1	12.6	0	13.5	1.3	17.1	1.3	29
6638	6639	yaaJ	0.5	0	0.3	0.5	0	0	0	0	3.4	5.7	13.1	0.1	4.9	7.5	1.6	14.1
6654	6655	yaaJ	0	16.5	0	29.1	0	17.8	0	11.1	3.4	15.5	7.2	17.1	2	21.9	1.6	17.1
6676	6677	yaaJ	0	23.3	0	23.4	0.1	24.2	0	21.2	0	0	0	0	0	0	0	0
6696	6697	yaaJ	0.2	0	0	0	0	0	0	0	0.5	2.5	0	0	0	4.7	0	0.3
6699	6700	yaaJ	0.4	0.4	0.4	0	0	0	2.9	0	0	0.8	0	0	0	0	0	0
6715	6716	yaaJ	5.6	5.6	8.3	0.9	3.8	5.8	3.8	3.6	5.1	34.6	2.7	20	4.4	33.9	0.4	44.2
6720	6721	yaaJ	0.3	6.2	0.7	1.2	0	2.3	0.5	3.8	5.4	10.9	12.4	23.9	6.7	8	13	14
6751	6752	yaaJ	1.9	21.6	0	19.4	1.4	17.9	0.2	26	0	5.1	0	2.1	0	10	0	1.2
6810	6811	yaaJ	0	0.1	0	0	0	0	0.4	0.3	0	0	0	0	0	0	0	0
6826	6827	yaaJ	0	0	0	0	0	0	0	0	0	0	0	0	0	0	0	0
6851	6852	yaaJ	1.1	0.2	0.4	0	0	0	1.2	0	0	0	0	0.1	0	0.2	0	0
6857	6858	yaaJ	28.9	0.1	25.7	0.1	26.8	0	42.9	0.1	5	0	0	0	1.7	0.2	2.7	0.7
6891	6892	yaaJ	1.4	0	1.8	0	0.9	0	1.9	0	0.1	0	0	0	0.8	0.5	0	0
6903	6904	yaaJ	17.8	9.2	26.2	10.6	17	10.2	23.7	5.2	0	0	0	0	0	0	0	0
6931	6932	yaaJ	0	3.5	0.4	3.2	0	6.4	0	5.1	0	0	4.9	0	1.3	0	0	0
6954	6955	yaaJ	0	0	0	0	0	0	0	0	0	1.5	0	0	0	1.1	0	3.4
6963	6964	yaaJ	27	11.5	40.6	14.9	27.5	11.5	17	13.7	0	0	0	0	0	0.6	0	0
6980	6981	yaaJ	13.1	2.3	12.7	7.6	10.2	2.6	9.6	4.1	3.2	54	7.3	40	1.7	61.9	4.4	75.2
6993	6994	yaaJ	0	0	0	0	0	0	0	0	0	0	0	0	0	0	0	0
7003	7004	yaaJ	1.6	0.3	0.9	1.3	1.5	0.3	1.1	0.1	6.4	0	6.9	0.1	2.6	0	7.4	0
7006	7007	yaaJ	0.5	1.2	0	4.6	0.8	2.5	0.2	0.2	0	0	0	0.9	0	0.2	0	0
7026	7027	yaaJ	1.4	3.3	2.5	0	2.4	4.8	0.4	3.6	0	0	0.1	0	0	0	0	0
7047	7048	yaaJ	0	0	0	0	0	0	0	0	0.6	0	0	0	0	0	1.4	0
7158	7159	yaaJ	0	0.3	1.7	9	0	0.5	0	1.1	6.6	9.1	3.9	14.3	1.7	9.5	0.1	26.4
7176	7177	yaaJ	0	0	0	0	0	0	0	0	0	0	0	0	0	0	0	0
7179	7180	yaaJ	23.7	6	26.6	1.4	17	5.3	11.4	4.6	0	0	0	0	0	0.6	0	0.5
7192	7193	yaaJ	7.2	0	16.5	0	4.2	0	10.3	0	21.1	0	19.7	0	19.6	0	14.3	0
7197	7198	yaaJ	17.5	0.1	28.8	0	13.2	0.1	21.5	0.7	0.3	1.9	0.2	0.9	0.7	0.8	7.5	1.6
7199	7200	yaaJ	0	0	0	0	0	0	0	0	0	1.5	0	0.7	0	2.3	0	0.4
7251	7252	yaaJ	0	0	0	0	0	0	0	0	0	0	0	0	0	0	0	0
7281	7282	yaaJ	0	0	0	0	0	0	0	0	0	0	0	0	0	0	0	0
7288	7289	yaaJ	0	0	0	0	0	0	0	0	0	0.5	0	0	0	0	0	0
7297	7298	yaaJ	0.1	0	0	0	0	0	0	0	0	0	0	0	0	1.2	0	0
7312	7313	yaaJ	0	0	0	0.1	0	0	0	0	0	1.6	0.1	5.7	0	2.7	0	4.4
7321	7322	yaaJ	0	0	0	0	0	0	0	0	0	0	0	0	0	0	0	0
7395	7396	yaaJ	4.4	0	16.3	0	0.8	0	5.3	0	8.4	0	6.3	0	15.7	0	13.8	0
7410	7411	yaaJ	6.3	7.5	3.2	3.6	4.8	4	4.8	4.8	5.1	0.4	5	0	8.8	0	9	0.9
7492	7493	yaaJ	0.4	0.1	0	0	0	0	0	0	0	0	0	0	0	0	0	0
7499	7500	yaaJ	0.2	8.5	0	11.2	0	4.8	0	12.6	0	0	0	0	0	0	0	0
7563	7564	yaaJ	0	10.7	0.1	8.5	0	13.5	0	5.9	0.3	0	0	0	0	0	0	0
7565	7566	yaaJ	0.3	2.4	0.2	2.7	0.2	1.7	0.3	2.8	3.3	15.8	2.1	17.7	5.9	25.6	4.2	41.6
7611	7612	yaaJ	3.1	0	1.7	0	3.3	0	4.3	0	0	0.8	0	0	2	0.2	1.5	1.3
7613	7614	yaaJ	0.5	9.9	0	8.5	0	8.6	0.1	13.8	1.5	0.5	0	0	0.8	0	0	0
7659	7660	yaaJ	0	0	0	0	0	0	0	0	0	0	0	0	0	0	0	0
7707	7708	yaaJ	0	0	0	0	0	0	0	0	0	0	0	0	0	0	0	0
7710	7711	yaaJ	0.7	0	2.4	0	1.4	0	2.3	0	0.4	0	0	0	0.9	0	3.9	0
7740	7741	yaaJ	0	0	0	0	0	0	0	0	0	0	0	0	0	0	0	0
7764	7765	yaaJ	0.6	19.6	0.2	18.7	0.1	19.6	0	25.4	1.2	0	0	0	0.2	0	0	0
7786	7787	yaaJ	0	0	0	0	0	0	0	0	0	0	0	0	0	0	0	0
7812	7813	yaaJ	0.4	0.4	0.3	0	0.8	0	0	0.5	0	0	0	0	0	0	0	0
7818	7819	yaaJ	0	0	0	0	0	0	0	0	0	0	0	0	0	0	0	0
7844	7845	yaaJ	0	0.1	0	0	0	0	0	0	0	0	0	0	0	0	0	0
7904	7905	yaaJ	28.4	6.6	32.7	6.9	26.7	10.8	29	4.7	1.1	13.1	0	2.3	1.2	17.5	2.2	4.7
7912	7913	yaaJ	0	0	0	0	0	0	0	0	0	0	0	0	0	0	0	0
7935	7936	yaaJ	0	0.2	0	0	0	0	0	0	0	0	0	0	0	0.5	0	0
7963	7964	IG_talB	1.2	0	0.3	0	0	0	0.8	0	0.7	0.6	0	0	0.1	1.1	0	0
7972	7973	IG_talB	0	7.9	0.4	3	0	10.8	0	4.8	0.7	3.3	2.8	6.9	0	2.3	2.4	6.5
8000	8001	IG_talB	0	0	0	0	0	0	0	0	0	0	0	0	0	0	0	0
8007	8008	IG_talB	0	0	0	0	0	0	0	0	1.1	0	0.2	0	0.9	0	1.2	0
8018	8019	IG_talB	1.7	0	0	0	0	0	0.7	0	0	1	0	0	0	1.2	0	1.4
8025	8026	IG_talB	17.7	89.4	19.8	64.5	18.7	78.1	15.5	65.9	29.7	40.3	26	48.9	29.7	51.1	30	65.4
8027	8028	IG_talB	0	5.6	0	2.9	0	7.7	0	8.9	4.9	38.6	2.4	18.4	3.8	38.2	7.6	39.6
8029	8030	IG_talB	4.7	32.2	4.3	21.5	3.9	42.9	9.1	57.4	70.1	7.6	88.4	11.4	104.2	6.2	134.7	7.7
8034	8035	IG_talB	0	0	0	0.1	0	0	0	0	0	0.5	0	1.9	0	1.6	0	0.4
8041	8042	IG_talB	39.4	7	23.3	4.6	58.6	12	34.1	5.6	0	1.5	0	0	0.4	0.5	0.7	0.4
8048	8049	IG_talB	0.4	3	0.6	0	1.2	1.4	0	1.4	0.8	0.1	4.5	0	1.4	0	4.2	0
8059	8060	IG_talB	0	3.8	0	1.2	0	6.2	0	5.6	0.1	0.1	0	1.3	0.8	0.9	0.4	1
8064	8065	IG_talB	57.8	81.7	85.6	95.4	39.1	77.8	60.8	84.5	36.3	55.3	39.8	107.8	35.4	72.3	26.2	70.6
8078	8079	IG_talB	0	0	0	0	0	0	0	0	0	0	0	0	0	0	0	0
8080	8081	IG_talB	0.3	0	1.6	0	0.4	0	0.7	0	0.7	0	0	0	0.1	0	0	0
8096	8097	IG_talB	0	0	0	0	0	0	0	0	0	0	0	0	1.3	0	1.1	0
8139	8140	IG_talB	0	0	0	0	0	0	0	0	0	0	0	0	0	0	0	0
8179	8180	IG_talB	0	0	0	0	0	0	0	0	3.6	0	0	0	0.5	0	3.3	0
8199	8200	IG_talB	0	2.3	0	0.1	0	1.2	0	4	0.1	5	0	16.1	0.4	9.7	0	7
8209	8210	IG_talB	0	0	0	0	0	0	0	0	0	0	0	0	0	0	0	0
8221	8222	IG_talB	0	0	0	0	0	0	0	0	0.2	0	0	0	0	0.7	0	0
8231	8232	IG_talB	23.3	0.1	12.7	0	30	1	30.4	0.1	4.5	0	2.2	0	5.4	0	6.5	0
8234	8235	IG_talB	2.6	2.5	3.3	5.1	1	6.8	1.6	2.1	11.4	1.1	13.9	0.1	10.7	3.4	7.3	2.5
8268	8269	talB	0	25.8	0.1	29.6	0.1	31.3	0.4	29.7	0.4	0	0	0	0.1	0	0	0
8278	8279	talB	0	0.3	0.5	0	0	0	0	0	3.3	0	5.8	0	2.4	0.1	0.1	0
8316	8317	talB	0	12.1	0.4	20.7	0	8.6	0.1	7.8	3.7	11.2	0.1	6.1	4.7	6.4	4.5	3.5
8357	8358	talB	0.1	16	0	11.9	0	27.7	0	19.8	0.5	11.6	0	13.9	0.5	12	0	8.5
8379	8380	talB	0	0	0	0	0	0	0	0.1	0	0	0	0	0	0	0	0
8384	8385	talB	1.6	1.8	3.4	1.5	1.6	0	2.6	2.8	14.2	0.4	6	0	18	0.8	8.9	0
8473	8474	talB	22	0	8.8	0	27.1	0	18.9	0	2.7	2.6	9.7	1.8	1.1	1.2	0	0
8477	8478	talB	2.2	2.3	3.9	1.9	3.9	0.5	1.3	1.7	0	7.2	0	8.1	0.8	4.7	0	0.9
8513	8514	talB	0	0	0	0	0	0	0	0	0	0	0	0	0	0.5	0	0
8544	8545	talB	0	0	0.1	0.1	0	0	0	0	0	1.7	1.9	5.5	0.9	2.8	0.7	1.7
8592	8593	talB	0	1.9	0	0	1.1	1.4	0	2.5	0	0	0	0	0.2	0	0	0
8606	8607	talB	35	0.1	51.7	0.3	65.2	0.1	68.1	0.1	0	2.2	0	7.9	0	4.1	0	3.9
8609	8610	talB	0.5	30.4	0	19.5	1.9	24	0.3	19.8	5.5	0.5	11.8	0	5.7	0.9	1	0.6
8621	8622	talB	14.2	0.8	4.5	2.8	17.1	0	9	0.5	8.7	0	11.3	0	12	0	6.2	0
8642	8643	talB	0	0.8	0	0	0.7	0.5	0.4	1.2	14.8	21.8	16.3	9.2	13.5	25.6	21.7	19.6
8654	8655	talB	0	0	0	0	0	0	0	0	0	0	0	0	0	0	0	0
8696	8697	talB	0	0	0	0	0	0	0	0	0	0	0	0	0	0	0	0
8780	8781	talB	0	15.5	0	17.5	0.1	22.5	0	12.5	0	0	0	0	0	0	0	0
8793	8794	talB	3.6	0.2	0	0	2.2	1	3.9	0	0	3.5	0	0	0.2	8	0	4.8
8804	8805	talB	9.8	0	3.4	0	11.1	0	17.8	0	0	3.5	0	3.3	0.1	5.2	0	14
8810	8811	talB	0	0	0	0	0	0	0	0	0	0	0	0	0	0.5	0	0
8820	8821	talB	0	10.9	0	7.7	0	8.4	0	18.9	0	27.6	4	6.6	1.3	16.9	0	19.7
8854	8855	talB	0	0	0.1	0	0	0	0	0	15.7	0	20.6	3.6	15.8	0	13.2	0
8865	8866	talB	13	0	6.8	0	10.6	0.4	6	0	0	0	0	0	0	0	0	0
8871	8872	talB	0.5	12.8	0	15.3	0.1	16.5	0	8.4	2.5	0.9	0	0	3.3	0.8	2.5	0.1
8874	8875	talB	0.6	0.1	0	0	1.4	0	0.2	0	0	0	0	0	0	0	0	0
8889	8890	talB	6.1	0	11.5	0	3.7	0	2	0	0	0	0	0	0	0	0	0
8903	8904	talB	0	0	0	0	0	0	0	0	0	0	0	0	0	0	0	0
8921	8922	talB	0	0	0	0	0	0	0	0	0	0	0	0	0	0	0	0
9011	9012	talB	0	0	0	0	0	0	0	0	0	0	0	0	0	0	0	0
9020	9021	talB	0	2.5	0.5	12.8	0	5.6	0	2.3	10.6	9.5	8.7	2.8	9.6	12.4	4.8	10.4
9030	9031	talB	0.4	0	0	0	0	0	0.2	0	0.9	1.6	3.4	2.6	0.3	2.5	1.6	0
9062	9063	talB	2.9	0	0	0	1.5	0	2.2	0	0	0	0	0	0	0	0.8	0
9112	9113	talB	0.1	7.3	0	2.5	0	8.5	0	11.3	1.6	3.8	2.1	5.6	2.6	2.8	5.3	3.9
9116	9117	talB	15	15.5	15.3	32.7	17.9	15.8	6.3	19.9	13.3	0.1	0.6	0	12.4	0.9	13.1	0
9131	9132	talB	1.3	0	4.8	0	0	0	0.2	0	0	0	0	0	0	0	0	0
9137	9138	talB	27.4	19.5	29.8	10.3	27.7	9.1	37.7	30.9	10.5	40.3	5.6	28	8.9	36.1	1.4	23.5
9146	9147	talB	0.1	4.1	0	0.3	0	4.2	0	5.7	0.1	14.2	0	14.4	0	7.6	0	11.6
9189	9190	talB	42	9.3	56.6	0.4	32.6	8.3	34.7	4.5	5.5	2.6	0	1.8	8	3.7	4.9	1
9199	9200	IG_mog	0	13.2	0	8.4	0	7.6	0	13.7	0	0.7	0	0	0	1.4	0	0.7
9225	9226	IG_mog	2.5	10.6	0.3	5.8	2.9	9.5	2.8	16.8	0	1	2	0	1.5	0	0	0
9264	9265	IG_mog	0	1	0	0	0.4	0	0	1.1	1.1	1.6	2.2	0.9	2.6	2.2	2.8	0.5
9276	9277	IG_mog	0	0	0	0	0	0	0	0	0	0	0	0	0	0	0	0
9289	9290	IG_mog	0	0	0	0	0	0	0	0	0	0	0	0	0	0	0	0
9311	9312	mog	0.2	1.2	1.1	0.4	0	2	0.2	0.7	15.6	2.3	27.1	13.4	17	4.8	8.5	1.7
9316	9317	mog	10.6	29.5	10	36.1	8.5	29.8	12.6	33.3	0.2	22.5	0	34.1	0.2	20.5	0	22.3
9320	9321	mog	9.5	2.1	10.9	0	8.3	8.8	20.7	2.4	0.2	12.1	0	2.8	0.7	17.1	0	10.5
9328	9329	mog	1.3	0	5	0	1.2	0	2.7	0	0	0	0	0	0	0	0	0
9363	9364	mog	5.8	0	4.8	0	10.2	0	6.8	0	0	0	0	0	0	0	0	0
9371	9372	mog	0	0	0	0.3	0	0	0	0	0	25.1	0	22.5	0	27.9	0	16.1
9412	9413	mog	0	0	0	0	0	0	0	0	0	0	0	0	0	0	0	0
9442	9443	mog	0.1	14.4	0	6	0.2	19.1	0	11.3	0	0	0	1.3	0	0	0	0
9553	9554	mog	6.8	0	5.5	0	5.4	0	1.7	0	1.8	0	0	0	1.3	0	0	0
9577	9578	mog	0	0	0	0	0	0	0	0	0	1.8	0	2.9	0	3.3	0	2
9637	9638	mog	0	0	0	0	0	0	0	0	0.9	0	0	0	2.6	0	1.6	0
9695	9696	mog	0	7.8	0	4.6	0	10.6	0	5.3	0	0	0	0	0	0	0	0
9700	9701	mog	0	0	0	0	0	0	0	0	0	0	0	0	0.2	0	2.5	0
9719	9720	mog	0.1	6.4	0	2.1	0	9	0	4.5	2.4	0	0	0	4.4	0	15.2	0
9722	9723	mog	9.8	0.2	2.4	0	10.5	0.1	14	0	3	0	0	0	1.2	0	1.6	0
9758	9759	mog	0	0	0	0	0	0	0	0	0	0	0	0	0	0	0	0
9769	9770	mog	5	7	1.5	9	4.5	6	2	3.1	0	6.4	0	0	0	1.9	0	5.1
9776	9777	mog	5	0.8	2	0	2.5	1.4	7.8	1.4	0	0	0	0	0	0	0	0
9790	9791	mog	26.1	4.4	30.7	12.6	31.5	9.1	55.7	11	5	0	4.9	0	4	0	2.6	0
9795	9796	mog	0	2.2	0	0	0	2.2	0	3.8	0.8	0	0	0	1.1	0	0	0
9822	9823	mog	0.4	1.5	0.1	0.4	0.8	0	0	0	0.7	1.5	6.2	0	2.9	1.7	3.5	3.5
9884	9885	mog	0	0	0	0	0	0	0	0	0	0	0	0	0	0	0	0
9891	9892	mog	0	0	0	0	0	0	0	0	0	0	0	0	0	0	0	0
9929	9930	satP	0.1	4.8	0	7.7	0	3.7	0	3.6	1.5	0	0	0	0.2	0	0	0
9979	9980	satP	0.9	0.5	0	0	0	0.9	0.4	0	1.7	0	0	0	0.3	0.1	2.6	0
9998	9999	satP	29.6	3.7	32.6	6.8	35.8	3.8	45.2	7.4	11.3	13.7	24.8	14.2	13.2	17.6	4.8	8.5
10059	10060	satP	0	0	0	0	0	0	0	0	0	0	0	0	0	0	0	0
10071	10072	satP	1.3	0.8	0	0	1.7	0	2.7	0	0.9	2.8	4.1	0	2.8	3.9	6.5	2.6
10107	10108	satP	15.8	0	23.2	0	22.2	0	22.9	0	0	0	0	0	0	0	0	0
10158	10159	satP	6.4	42.4	0.6	76.4	3.4	49	8.3	46.7	10.7	21.4	2.7	11	5.5	28.3	6.5	16.2
10167	10168	satP	10.9	3	17	1.4	10.9	3.4	9.1	5.6	0	1.5	0	0	0	3.3	0	0
10171	10172	satP	4.8	12.7	7.1	20.3	3.2	24.5	6.8	14.3	0.2	0.3	0	4.3	0	0.2	0	0
10190	10191	satP	15.2	0	10.2	0.2	24.3	0	8.7	0.1	0	11	0	13.8	0	11.1	0	12.8
10280	10281	satP	0	3.2	0.5	3.5	0	5	0	6.6	29	11	36.8	0.2	28.7	14.6	38.8	3.3
10297	10298	satP	0	0	0	0	0	0	0	0	0	0	0	0	0	0	0	0
10322	10323	satP	0.6	0	0	0	0.6	0	0	0	0	0	0	0	0.9	0	0	0
10361	10362	satP	0.2	0	0	0	1	0	0	0	1.4	0	0	0	1	0	2.4	0
10383	10384	satP	0.5	1	0.2	0	1.4	0	0.2	0	0.4	0	0	0	0.1	0	0	0
10386	10387	satP	3.4	0	1.1	0	1.5	0	0.7	0	0	0	0	0	1.3	0	0	0
10403	10404	satP	0	0	0	0	0	0	0	0	0	0	0	0	0	0	0	0
10422	10423	satP	0	0	0.3	0	0	0	0	0	4.6	0	3	0	10.1	0	15.2	0
10473	10474	satP	0	0	0	0	0	0	0	0	0.2	4.4	0	0	0	4.8	0	1.6
10482	10483	satP	23.8	0.2	36.1	0.5	29	0.1	26.2	0	6.5	14.2	16	12.5	11	17.5	15.5	24.7
10494	10495	satP	0	0	0	0	0	0	0	0	0	0	0	0	0	0	0	0
10531	10532	IG_yaaW	0	0	0	0	0	0.7	0	0	0	0	0	0	0	0	0	0
10544	10545	IG_yaaW	0	0	0	0	0	0	0	0	0	0	0	0	0	0	0	0
10550	10551	IG_yaaW	0	0.4	0	0	0	0	0	0	0	0	0	0	0	0	0	0
10571	10572	IG_yaaW	23.1	0.1	16.7	0.3	31.4	0.1	24.4	0.2	0.1	11.5	0.2	24.9	0.3	16.9	0	20
10574	10575	IG_yaaW	20.9	1.3	27.7	1.5	29.8	0.5	21.4	0.6	24.3	0.4	14.3	0	26.9	2.9	17.6	0
10597	10598	IG_yaaW	0.4	0	0	0.4	0	0	0	0	0.3	1.7	1.3	0	1.1	1.7	0	6.1
10641	10642	IG_yaaW	0	0	0	0	0	0	0	0	0	0	0	0	0	0	0	0
10660	10661	yaaW	0	0	0	0	0	0	0	0	0	0	0	0	0	0	0	0
10691	10692	yaaW	30.7	0.1	30.7	0	30	0	38.3	0	0	0	0	0	0	0	0	0
10713	10714	yaaW	0	0	0	0	0	0	0	0	0	0	0	0	0	0	0	0
10735	10736	yaaW	0	0	0	0	0	0	0	0	2.3	0	0	0	2	0	5.8	0
10745	10746	yaaW	0	0	0	0	0	0	0	0	0	0	0	0.7	0	0	0	0
10757	10758	yaaW	3	0	0	0	3.5	0	1.7	0	0	0	0	0	0	0.6	0	0
10802	10803	yaaW	0	0	0.2	0.5	0	0	0	0	4.1	4.8	6.7	11.6	3.6	10.9	0.8	13
10826	10827	yaaW	0	0.6	0	0.1	0	0	0	0	0.4	11.1	0	4.7	0.7	15.3	0	9.3
10877	10878	yaaW	0.4	0.1	0	0	0	0	0	0.5	0	0.8	0.1	8	0	2.4	0	0.6
10957	10958	yaaW	12.3	16.4	30.8	26.6	12.1	24.9	8.3	14.8	7.7	23.4	17.8	32.5	10.9	30	14.8	22.4
10984	10985	yaaW	6.7	55.7	6.9	55.4	10.1	81.4	7.7	77.2	0.2	7.5	0	2.2	0.6	5.9	0	2.7
10987	10988	yaaW	0	9.2	0	8.2	0	8.8	0.1	7.8	0	0	0	0	0	0.2	0	0
11006	11007	yaaW	2.5	9.3	1.3	11.2	1.3	12.6	2.5	13	9.8	1.9	21.4	0.1	13.4	0.6	10.9	0
11029	11030	yaaW	0.4	0	0	0.6	0	0	1.4	0	10.2	11.9	0	12	10.9	14.6	9.8	7.7
11091	11092	yaaW	0	0	0	0	0	0	0	0	0	0	0	0	0	0.4	0	0
11098	11099	yaaW	0.2	0	12.6	0	0	0	0	0	0	0	0	0	0	0	0	0
11125	11126	yaaW	1.9	0.3	0.6	0.5	1.9	1.5	0.7	2.2	0	7.2	0	7.3	0	14.3	0	8.9
11128	11129	yaaW	0.4	1.3	0	0	0	1.5	0.1	1.6	3.3	2.1	2.4	3.5	2.4	1	2.1	0
11147	11148	yaaW	0	0	0	0	0	0	0	0	0	3	0	4.1	0	3.2	0	4.8
11209	11210	yaaW	0	0.5	0	0	0	0.9	0	0.2	0	0	0	0	0	0	0	0
11231	11232	yaaW	9.3	0	7	0.1	3.6	0.1	4.9	0	0.1	0	0	0	0	0.2	0	0
11263	11264	yaaW	0	0	0	0	0	0	0	0	0	0	0	0	0	0	0	0
11305	11306	yaaW	19.2	0.2	5.7	7	16	0	23.8	0	1.7	4.8	8.3	10	4.1	8.1	4.2	10.8
11343	11344	yaaW	0	0.4	0	0.1	0	0	0	0	0	1.7	0	9.8	0	0.3	0	2.4
11347	11348	yaaW	34.5	11	45.3	6.1	23	15.7	64.6	13.7	0	0.6	0	0	0	2.3	0	0
11370	11371	IG_yaaI	4.2	17.6	0.8	9.9	2.9	17.1	2.1	18.7	12.9	19.4	18.7	24.4	21.3	23.1	20.7	28.8
11372	11373	IG_yaaI	20.3	0	31	0	20.6	0	23.8	0	1	0	14.5	0	1.1	0	4.2	0
11383	11384	yaaI	0	0	0	0	0	0	0	0	0	0	0	0	0	0	0	0
11396	11397	yaaI	0.2	14	0.1	21.3	0	19.8	0	14.7	0	0	0	0	0	0	0	0
11414	11415	yaaI	0	0	0	0	0	0	0	0	0	0	0	0	0	0	0	0
11432	11433	yaaI	2.6	30.1	2.8	23.9	1.5	42.7	0.5	21.4	0.9	0	0	0	0	0	0	0
11468	11469	yaaI	0.2	12.7	0	6.2	0	8.4	0	15.5	0	0	0	0	0	0	0	0
11477	11478	yaaI	0	0	0	0	0	0	0	0	0	0	0	0	0	0	0	0
11486	11487	yaaI	49.5	0.6	46.6	1.2	60	0.4	68.3	0.1	1.6	24.5	20.4	46	2.2	24.1	4.5	17.5
11520	11521	yaaI	0	0	0	0	0	0	0	0	0.5	1.6	0	0	0.5	0.8	0	0
11534	11535	yaaI	22	0.6	7.1	0	33.4	0.1	21.3	0.2	7.1	0	2.1	2.6	9.5	0.5	11.6	0
11555	11556	yaaI	0	0	0	0	0	0	0	0	0	0	0	0	0	0	0	0
11572	11573	yaaI	0	0	0	0	0	0	0	0	0	0.8	0	0.4	0	0.8	0	0
11589	11590	yaaI	12.9	7	15.2	13.2	18.3	16	16	7.3	5.7	0	4.4	0	7.5	0	7.2	0.1
11595	11596	yaaI	0	0	0	0	0	0	0	0	0	0	0	0	0	0	0	0
11622	11623	yaaI	17.4	12.3	15.4	1.5	19.6	12.8	29.2	5.6	28.1	1	55.9	0	34.2	2	38.2	0.8
11678	11679	yaaI	0	0	0	0	0	0	0	0	0	0	0	0	0	0	0	0
11708	11709	yaaI	4.2	16.8	9.5	45	1.7	19.3	4.2	38.7	7.6	0	2.5	0	8.5	0	10.4	0
11747	11748	yaaI	0	0	0	0	0	0	0	0	0	0	0	0	0	0	0	0
11771	11772	yaaI	0.2	0	0	0	0	0	0	0	0	0	0	0	0	0	0	0
11786	11787	yaaI	0.1	14.9	0	14.5	0.2	14.5	0	18.7	0	0	0	0	0	1.7	0	2.5
11798	11799	IG_dnaK	3.2	31.3	5.2	42.5	4.7	33.8	2.7	27.6	7.8	0.2	6.6	0.1	7.2	0.2	9.8	0
11811	11812	IG_dnaK	0	0	0.3	0	0	0	0	0	11	0	17.3	0	12.3	0	3	0
11823	11824	IG_dnaK	0	0	0	0	0	0	0	0	0	0	0	0	0	0	0	0
11830	11831	IG_dnaK	0	0	0	0	0	0	0	0	0	0	0	0	0	0	0	0
11835	11836	IG_dnaK	0.7	0	0	0	0	0	0	0	0.7	0	0	0	0	0	0	0
11844	11845	IG_dnaK	0	0	0	0	0	0	0	0	0	0	0	0	0	0	0	0
11865	11866	IG_dnaK	0	0	0	0	0	0	0	0	0	0	0	0	0	0	0	0
11879	11880	IG_dnaK	0	3.4	0	3.5	0	0.7	0	3.7	0	0	0	0	0	0	0	0
11882	11883	IG_dnaK	0	0	0	0	0	0	0	0	0	0	0	0	0	0	0	0.1
11922	11923	IG_dnaK	0.2	0.2	0	0	0	0	0	0	1.1	0	0	0	0.8	0	0	0
11924	11925	IG_dnaK	0	0.1	0	0.2	0	1.6	0.5	0	1.5	7.6	0	8	0	4.8	0	3.4
11930	11931	IG_dnaK	0	0	0	0	0	0	0	0	0	0	0	0	0	0	0	0
11948	11949	IG_dnaK	0.1	0	0	0	0	0	0	0	0	0	0	0	0	0	0	0
11965	11966	IG_dnaK	0	0	0	0	0	0	0	0	0	0	0	0	0	0	0	0
12028	12029	IG_dnaK	0	2.9	0	6.9	0	7.6	0	6	0.8	9.3	5.4	14.6	2.5	18.5	2.5	29.8
12040	12041	IG_dnaK	0	2.3	0	3.5	0	3.3	0	4.4	1	1.5	0	0	3.3	3.6	2	7.7
12043	12044	IG_dnaK	0.1	0	0	0	0	0	0	0	0	0.6	0	0	0.2	0.5	0	0
12111	12112	IG_dnaK	0	0	0	0	0	0	0	0	0	0	0	0	0	0	0	0
12114	12115	IG_dnaK	3.3	0	0.7	0	1.4	0	3.9	0	23.9	0	24.4	0	28.3	0.1	34.6	0
12143	12144	IG_dnaK	0	0	0	0	1.6	0	0	0	0	0	0	0	0	0	0	0
12145	12146	IG_dnaK	31.8	0.2	13.6	0.1	13.9	0.1	21.5	0	11	1.3	5.2	0	5.7	0	4.7	0
12147	12148	IG_dnaK	16.9	0	13.2	0	13.6	0	20.1	0	21.8	0	11.3	0	14.4	0.1	14.9	0
12160	12161	IG_dnaK	0	0	0	0	0	0	0	0	0	0	0	0	0	0	0	0
12168	12169	dnaK	0	0	0	0	0	0	0	0	0	0	0	0	0	0	0	0
12173	12174	dnaK	0	0	0	0	0	0	0	0	0	0	0	0	0	0	0	0
12180	12181	dnaK	0	0	0	0	0	0	0	0	0	0	0	0	0	0	0	0
12192	12193	dnaK	0	0	0	0	0	0	0	0	0	0	0	0	0	0	0	0
12195	12196	dnaK	0	0	0	0	0	0	0	0	0	0	0	0	0	0	0	0
12209	12210	dnaK	0	0	0	0	0	0	0	0	0	0	0	0	0	0	0	0
12216	12217	dnaK	0	0	0	0	0	0	0	0	0	0	0	0	0	0	0	0
12276	12277	dnaK	0	0	0	0	0	0	0	0	0	0	0	0	0	0	0	0
12286	12287	dnaK	0	0.3	0	0	0	0	0	0	0	0	0	0	0	0	0	0
12288	12289	dnaK	0	0	0	0	0	0	0	0	0	0	0	0	0	0	0	0
12308	12309	dnaK	0	0	0	0	0	0	0	0	0	0	0	0	0	0	0	0
12324	12325	dnaK	0	0	0	0	0	0	0	0	0	0	0	0	0	0	0	0
12369	12370	dnaK	0	0	0	0	0	0	0	0	0	0	0	0	0	0	0	0
12407	12408	dnaK	0	0	0	0	0	0	0	0	0	0	0	0	0	0	0	0
12441	12442	dnaK	0	0	0	0	0	0	0	0	0	0	0	0	0	0	0	0
12453	12454	dnaK	0	0	0	0	0	0	0	0	0	0	0	0	0	0	0	0
12477	12478	dnaK	0	0	0	0	0	0	0	0	0	0	0	0	0	0	0	0
12550	12551	dnaK	0	0	0	0	0	0	0	0	0	0	0	0	0	0	0	0
12566	12567	dnaK	0	0	0	0	0	0	0	0	0	0	0	0	0	0	0	0
12579	12580	dnaK	0	0	0	0	0	0	0	0	0	0	0	0	0	0	0	0
12587	12588	dnaK	0	0	0	0	0	0	0	0	0	0	0	0	0	0	0	0
12595	12596	dnaK	0	0	0	0	0	0	0	0	0	0	0	0	0	0	0	0
12600	12601	dnaK	0	0	0	0	0	0	0	0	0	0	0	0	0	0	0	0
12639	12640	dnaK	0	0	0	0	0	0	0	0	0	0	0	0	0	0	0	0
12656	12657	dnaK	0	0	0	0	0	0	0	0	0	0	0	0	0	0	0	0
12663	12664	dnaK	0	0	0	0	0	0	0	0	0	0	0	0	0	0	0	0
12697	12698	dnaK	0	0	0	0	0	0	0	0	0	0	0	0	0	0	0	0
12726	12727	dnaK	0	0	0	0	0	0	0	0	0	0.4	0	0	0	0	0	0
12729	12730	dnaK	0.2	0	0	0	0	0	0	0	0	0	0	0	0	0	0	0
12739	12740	dnaK	0	0	0	0	0	0	0	0	0	0	0	0	0	0	0	0
12756	12757	dnaK	0	0	0	0	0	0	0	0	0	0	0	0	0	0	0	0
12765	12766	dnaK	0	0	0	0	0	0	0	0	0	0	0	0	0	0	0	0
12771	12772	dnaK	0	0	0	0	0	0	0	0	0	0	0	0	0	0	0	0
12774	12775	dnaK	0	0	0	0	0	0	0	0	0	0	0	0	0	0	0	0
12834	12835	dnaK	0	0.4	0	0	0	0	0	0.5	0	0	0	0	0	0	0	0
12877	12878	dnaK	0	0	0	0	0	0	0	0	0	0.5	0	0	0	0	0	0
13005	13006	dnaK	0	0	0	0	0	0	0	0	0	0	0	0	0	0	0	0
13015	13016	dnaK	0	0.1	0	0	0	0	0	0	0.4	0	0	0	0	0	0	0
13100	13101	dnaK	0	0	0	0	0	0	0	0	0	0	0	0	0	0	0	0
13154	13155	dnaK	0	0	0	0	0	0	0	0	0	0	0	0	0	0	0	0
13161	13162	dnaK	0	0	0	0	0	0	0	0	0	0	0	0	0	0	0	0
13173	13174	dnaK	0	0	0	0	0	0	0	0	0	0	0	0	0	0	0	0
13197	13198	dnaK	0	0	0	0	0	0	0	0	0	0	0	0	0	0	0	0
13236	13237	dnaK	0	0	0	0	0	0	0	0	0	0	0	0	0	0	0	0
13248	13249	dnaK	0	0	0	0	0	0	0	0	0	0	0	0	0	0	0	0
13257	13258	dnaK	0	0	0	0	0	0	0	0	0	0	0	0	0	0	0	0
13274	13275	dnaK	0	0	0	0	0	0	0	0	0	0	0	0	0	0	0	0
13319	13320	dnaK	0	0	0	0	0	0	0	0	0	0	0	0	0	0	0	0
13328	13329	dnaK	0	0	0	0	0	0	0	0	0	0	0	0	0	0	0	0
13344	13345	dnaK	0	0	0	0	0	0	0	0	0	0	0	0	0	0	0	0
13362	13363	dnaK	0	0	0	0	0	0	0	0	0	0	0	0	0	0	0	0
13413	13414	dnaK	0	0	0	0	0	0	0	0	0	0	0	0	0	0	0	0
13443	13444	dnaK	0	0	0	0	0	0	0	0	0	0	0	0	0	0	0	0
13469	13470	dnaK	0	0	0	0	0	0	0	0	0	0	0	0	0	0	0	0
13497	13498	dnaK	0	0	0	0	0	0	0	0	0	0	0	0	0	0	0	0
13512	13513	dnaK	0	0	0	0	0	0	0	0	0	0	0	0	0	0	0	0
13538	13539	dnaK	0	0	0	0	0	0	0	0	0	0	0	0	0	0	0	0
13545	13546	dnaK	0	0	0	0	0	0	0	0	0	0	0	0	0	0	0	0
13584	13585	dnaK	0	0	0	0	0	0	0	0	0	0	0	0	0	0	0	0
13593	13594	dnaK	0	0	0	0	0	0	0	0	0	0	0	0	0	0	0	0
13608	13609	dnaK	0	0	0	0	0	0	0	0	0	0	0	0	0	0	0	0
13632	13633	dnaK	0	0	0	0	0	0	0	0	0	0	0	0	0	0	0	0
13644	13645	dnaK	0	0	0	0	0	0	0	0	0	0.3	0	0	0	0	0	0
13709	13710	dnaK	0	0	0.1	0	0	0	0	0	2.8	0	3.2	0	0.3	0	0	0
13725	13726	dnaK	1	0	0.2	0	0	0	0.2	0	0.6	0	1.2	0	0.3	0	0.3	0
13743	13744	dnaK	0	0	0	0	0	0	0	0	0.3	0	0	0	0.5	0.1	0	0
13760	13761	dnaK	0.8	0	0	0	0	0	0.2	0	0	0	0	0	0	0	0	0
13803	13804	dnaK	0	0	0	0	0	0	0	0	6.9	0	0	0	0.5	0	1.2	0
13854	13855	dnaK	11	0	2.2	0	0	0	1.2	0	0	0	0	0	0	0	0	0
13911	13912	dnaK	0	0	0	0	0	0	0	0	0	0	0	0	0	0	0	0
14077	14078	dnaK	0	0	0	0	0	0	0	0	0	0	0	0	0	0	0	0
14086	14087	IG_dnaJ	0	4.8	0	5.1	0	0	0	0.3	0	0	0.8	0	0	0	0	0
14088	14089	IG_dnaJ	5.7	0	0.5	0	8.7	0	10.4	0	0	1.4	0	0	0	0	0	0
14096	14097	IG_dnaJ	0	5.1	0	2.8	0	0	0	0	0	9.5	0	7.3	0	0.2	0	0
14100	14101	IG_dnaJ	9.1	0.8	6.4	0.8	9.2	0.3	8	0.6	3	4.7	0.7	0	2	2	3.5	0
14102	14103	IG_dnaJ	2.3	0	3.6	0	2.3	0	5.8	0	0	0	0	0	0	0.2	0	0
14149	14150	IG_dnaJ	5.5	0	5.8	0	4	0	10.2	0	0.4	0	0	0	0.5	0	0	0
14160	14161	IG_dnaJ	0	0	0	0	0	0	0	0	0	0.9	0	0	0	0	0	0
14173	14174	dnaJ	0.6	0	0	0	0	0	0	0	1.7	0	0	0	0	0	0	0
14183	14184	dnaJ	0	0	0	0	0	0	0	0	0.8	0.4	0	0	0	0	0	0
14186	14187	dnaJ	0	14.3	0	6.9	0	0	0	0.9	0	0	0	0	0	0	0	0
14196	14197	dnaJ	0	3.4	0	0.1	0	0	0	0.1	0	0	0	0	0	0	0	0
14240	14241	dnaJ	0	13.5	0	9.9	0	0	0	1.2	0	0	0	0	0	0	0	0
14261	14262	dnaJ	0	23	1.2	18.8	0	0	0	1.5	0	0	0	0	0	0	0	0
14275	14276	dnaJ	0	1.4	0	2.8	0	0	0	0	0	0	0	0	0	0	0	0
14308	14309	dnaJ	0	0	0	0	0	0	0	0	2	0	0.2	0	0.2	0	0	0
14327	14328	dnaJ	0.1	8.3	0.1	1.6	0	0	0	0.3	1.3	5.1	0	1.5	0	0.4	0	0
14363	14364	dnaJ	0.3	35.3	0	19.6	0	1.1	0	0.6	0	0.7	0	0	0	0	0	0
14372	14373	dnaJ	0	1.3	0	0	0	0	0	0	0	1.2	0	0.6	0	0	0	0
14443	14444	dnaJ	0	0	0	0	0	0	0	0	0	0	0	0	0	0	0	0
14467	14468	dnaJ	0	0	0	0	0	0	0	0	0	0	0	0	0	0	0	0
14517	14518	dnaJ	0.2	0	0	0	0	0	0.3	0	0	12	0.1	11.6	0	1.8	0	0
14522	14523	dnaJ	0	11.6	0	1.4	0	0	0	1.2	0.7	0	0	0	0.8	0	0	0
14524	14525	dnaJ	48.3	26.9	41	23.3	21.6	3.2	6.3	4	31.3	8.5	31.3	4.8	12.4	0.8	3.4	2.3
14553	14554	dnaJ	0	8.5	0	0.1	0	1.3	0	0.2	0.6	0	0	0	0	0	0	0
14614	14615	dnaJ	0	0	0	0	0	0	0	0	0	0	0	0	0	0	0	0
14632	14633	dnaJ	23.1	2.3	10.8	0.7	14.7	0.5	2.5	0.9	0	0	0	0	0	0	0	0
14703	14704	dnaJ	0	3.5	0	4	0	0	0	0.3	0	0.9	0	0	0	0.2	0	0.3
14737	14738	dnaJ	0.1	0.1	0	0	0	0	0	0.2	0.3	0	0	0	0	0	0	0
14809	14810	dnaJ	0	0	0	0	0	0	0	0	0	0	0	0	0	0	0	0
14900	14901	dnaJ	0.1	3.7	0	0	0	0.5	0	0.5	3.4	1.4	0	1.4	2.4	0	0	0
14917	14918	dnaJ	0	0	0	0	0	0	0	0	0	0	0	0	0	0	0	0
14957	14958	dnaJ	0.2	2.6	0	0.5	0.9	0	1.8	0.6	0	0.5	0	2.9	0	0	0	0
14983	14984	dnaJ	1.5	0	1.4	0	1	0	0.7	0	0	0	0	0	0	0	0	0
15012	15013	dnaJ	11.3	0	6.2	0	0	0	3.1	0	0	1	0	0.4	0	0	0	0
15067	15068	dnaJ	0	0	0	0	0	0	0	0	0	0	0	0	0	0	0	0
15072	15073	dnaJ	5.9	0	8.9	0	0.7	0	0.6	0	0.5	0	0	0	0	0	0.4	0
15079	15080	dnaJ	0.2	0	0	0	0	0	1.6	0	0.4	0.6	0	0	0	0	0	0
15088	15089	dnaJ	0	0	0	0	0	0	0	0	0	0	0	0	0	0	0	0
15159	15160	dnaJ	0	0	0	0	0	0	0	0	0	0	0	0	0	0	0	0
15296	15297	dnaJ	0	0	0	0	0	0	0	0	0	0	0	0	0	0	0	0
15333	15334	IG_mokC	0	0	0	0	0	0	0	0	0	0	0	0	0	0	0	0
15339	15340	IG_mokC	0.1	0	0	0	0	0	0	0	0	0.9	0	0	0	0.4	0	0
15355	15356	IG_mokC	1.9	0	0.8	1	0	0	2.6	0	0	30	0	36.3	0.2	29.6	0	27.8
15369	15370	IG_mokC	0	1.9	0	0	0	0.7	0	0	3.5	0	0	0	3	0.1	7.7	3
15392	15393	IG_mokC	1.5	4.4	0.5	11	2.3	3.8	1.5	8.8	17.5	0	4.6	0	3.4	0.3	5.5	0
15399	15400	IG_mokC	0.2	7.6	0	15.3	0	12.9	0	9.2	0.2	2.5	0	4.2	0	3.8	0.1	5.7
15404	15405	IG_mokC	7	0.6	8.7	0.9	8.4	1.3	5.6	0.2	21.2	41.8	8.8	7.5	7.3	10	11	14
15416	15417	IG_mokC	0.2	4.7	1.9	1.3	0.5	4.2	0.4	3.2	0	1.9	0	0	0.2	0.5	0	0.4
15419	15420	IG_mokC	0	7	0	8.2	0	4.5	0.2	3.7	4.6	0	3.3	0	1.7	0	0.5	0
15428	15429	IG_mokC	0.4	2.9	0	0.6	0	1	0.1	2.1	0	0.4	0	0	0	0.1	0	0.6
15435	15436	IG_mokC	2.3	0.7	0.9	0.1	3.3	0	1.7	1	0.8	7.9	2.8	1.7	0.7	3.3	2	3.3
15451	15452	IG_mokC	0	3.7	0	2	0	4.1	0	2.2	3.2	8.2	1.4	0	0.1	2.6	0	1.9
15462	15463	IG_mokC	0.1	0	0.1	2	0	0	0	0	18.8	0.1	4.1	0	6	0.1	13.8	0
15486	15487	IG_mokC	0	0	0	0	0	0	0	0	0.8	0	1.8	0	0.3	1.1	0	0.8
15492	15493	IG_mokC	0.6	0.9	0.7	1.9	0.4	1.4	0.1	1.1	5.8	14.4	2.7	8.6	1.8	5.3	1	4.1
15510	15511	IG_mokC	2.3	0.6	0.2	1.1	3.2	0.6	1.7	1.5	2.8	1	1.5	2.8	1.6	0.6	3.9	0
15522	15523	IG_mokC	2.2	5.4	1.6	2.7	3.2	4	2.4	3.5	31	24.7	17	1.7	12.4	7.6	20.2	5
15536	15537	IG_mokC	0	0.6	0	0.4	0	0.6	0	1.2	0	0	0	0	0	0	0	0
15575	15576	IG_mokC	0.7	12.6	3.7	8.7	0.8	12.4	0.6	10.3	3.4	0	0	0	2.3	0	2.5	0
15592	15593	IG_mokC	0	0.1	0	0	0	0	0	0	0	0	0	0	0	0	0	0
15614	15615	IG_mokC	26.2	3	35.4	1.7	25.7	2.9	25.7	2.2	27.2	10	8.5	3.1	12.4	2.8	12.8	2.4
15659	15660	IG_mokC	17.3	9.8	15	10.6	15.5	13.8	13.4	14.5	22.5	3.6	12.3	3.2	12	0.9	26.2	1
15713	15714	IG_mokC	6.7	8.8	11.4	8.1	6.3	5.4	4.4	6.5	2.2	13.9	5.9	14	1.2	6.4	1.8	8.8
15737	15738	IG_mokC	0.2	0	0.5	0	0	0	0.2	0	0.1	0	0.5	0	0	0	1.1	0
15750	15751	IG_mokC	0.3	0	0	0	0	0	0	0	10.8	0	5.9	0	6.7	0	13.3	0
15759	15760	IG_mokC	3.7	2.2	1.3	6.4	5.3	1.9	4.1	2.7	14.1	27.9	0.9	5.5	6.4	12.1	5.9	11.3
15836	15837	IG_mokC	1.6	4.3	0.9	2.3	0.5	3	1.7	4.4	11	17.3	6.7	4.8	7	10.5	3.7	8.8
15840	15841	IG_mokC	25	16.4	17.4	8.9	23.4	18.4	19.5	19.9	62.6	52.9	31.9	12.9	23.8	15.4	18.4	19.4
15847	15848	IG_mokC	2.9	0.2	2.6	0	2.9	0.1	1.3	0.2	23.6	0	9.1	0	8.1	0.1	12.3	0
15858	15859	IG_mokC	1.9	7.5	6.7	23.1	2.9	9.4	1.5	11.6	23.7	75.8	13.3	18.3	8.3	21	9.1	11.3
15884	15885	IG_mokC	0	2.7	0	1.9	0	3	0	1.5	0.1	10.1	0	0	0.2	2	0	2.9
15941	15942	IG_mokC	8.5	3.3	12.7	6.8	9.6	1.1	9.2	2.2	17.9	0	6	0	5.9	0.1	9.7	0
15981	15982	IG_mokC	6.3	0	10.7	0	5.9	0.2	4	1	2	3	0.8	0.9	0.9	2.2	3.5	3.5
16012	16013	IG_mokC	1.6	6.1	0.7	6.5	0.4	4.7	0.5	2.7	13.2	27.8	4.9	9.5	7.1	10.4	9	6.9
16014	16015	IG_mokC	6.7	1.2	14.2	0.1	4.2	0.5	5.1	0.8	0.3	0.9	0	0	0.9	0.1	1.3	0
16049	16050	IG_mokC	1.7	0	0.2	0	0.5	0.2	0	0	2.6	13.8	0.6	5	1.5	4.7	2.2	1.9
16107	16108	IG_mokC	0	8.3	1.2	12.1	0	7.8	0.2	12.4	35.7	0	10.2	0.1	13.2	0.1	13.5	0
16127	16128	IG_mokC	16.5	4	13.8	5.3	13	2	20.3	1.4	34.1	12.5	7.6	7.5	11.1	6.6	7.2	4.6
16133	16134	IG_mokC	0.2	0	0.1	0	0	0	0	0.3	4.7	0	3.9	0	1.3	0	1.3	0
16146	16147	IG_mokC	0	0	0	0	0	0	0	0	1.1	0	0	0	0	0	0	0
16149	16150	IG_mokC	3.8	0.1	3.4	3.6	1.3	0	2.6	0.4	0.8	4.3	0	0	0.5	2	0.1	0.6
16190	16191	IG_mokC	0	0.1	0	0	0	0	0	0.5	0	0	0	0	0	0.2	0	0
16214	16215	IG_mokC	0.2	14.5	0.1	17.8	0.6	20.6	0.5	12.3	1.2	3.8	0.5	5	0.3	1.1	0	0
16221	16222	IG_mokC	0.4	7.9	1	6.4	1.1	12	0.5	10.5	6.4	1.6	2.1	0	4.3	1.1	1.6	3.9
16262	16263	IG_mokC	15.3	6.4	13.1	3.5	14.5	8.7	17.2	5.8	4	1.4	2.2	0	1.7	0.1	1.7	0
16301	16302	IG_mokC	2.5	7.9	3.2	6.9	6.5	9.1	4.6	12	38.2	1.9	6.4	0	11.5	0.8	19	1.8
16307	16308	IG_mokC	11	16.4	6.6	12.9	8.4	17	7.9	18.4	6.8	50.8	1.3	25.1	6.2	17.6	5.4	20.2
16316	16317	IG_mokC	0	0	0	0	0	0	0	0	0	0	0	0	0	0	0	0
16330	16331	IG_mokC	1	2	1.5	1.5	0.8	2.2	0.6	0.8	24.7	12.4	9.1	4.3	9.1	5.9	12.2	4.7
16357	16358	IG_mokC	0	0.4	0	0	0	0	0	0	0	0	0	0	0	0.2	0	0
16389	16390	IG_mokC	0	0	0	0	0	0	0	0	0	1.2	0	0	0	0.2	0	0.2
16460	16461	IG_mokC	0	0.5	0	1.7	0	0.2	0	0	0	0	0	0	0	0	0	0
16467	16468	IG_mokC	2.5	2.8	5.2	1.5	2.3	3	3	2.8	8.8	32.1	4.4	4.5	5.6	7.2	5.8	11.1
16472	16473	IG_mokC	1.9	16.2	3.2	12.3	1.7	16	0.6	18.7	4.3	0	3.7	0	1.5	0	0.4	0
16487	16488	IG_mokC	0.8	1.2	0.5	0.7	0	1.3	2.1	1.9	0	0	0	0	0	0.2	0	0.4
16499	16500	IG_mokC	20.4	3.4	26.7	3.4	27.1	3.3	20.8	3.9	16.7	93.4	4.7	33	5.4	29.9	4.1	27.4
16555	16556	IG_mokC	12.8	0.1	11.6	0.1	12.4	0	10	0	16.2	7.8	8.7	0.7	7.8	1.9	7.9	3.6
16572	16573	IG_mokC	1.6	0	0.3	0	1.2	0	0.7	0	0	0	0	0	0	0	0	0
16596	16597	IG_mokC	0	10.9	0	9.8	0.1	12.2	0	21.7	0.4	0	0	0	0.5	0.2	0	0
16620	16621	IG_mokC	0.1	4	0.4	4.1	0.5	5	0.4	5.3	1.6	0	0	1.3	0.1	0.4	0	0
16634	16635	IG_mokC	0.5	3.6	0.2	1.9	0	1.9	0.6	2.7	32.2	70.9	18	21.8	14.3	21	22.5	23.7
16669	16670	IG_mokC	0.2	0	0.5	0	0.3	0	0.4	0	0.3	0	0.6	0	0.3	0	3.4	0
16713	16714	IG_mokC	0.9	0.5	0.5	0	0.8	1	0.2	0.2	41.8	0	4.2	0	7.4	0.1	10.6	0.4
16718	16719	IG_mokC	0	0	0	0	0	0	0	0	0	0	0	0	0	0	0	0
16725	16726	IG_mokC	0	2.4	0	0.7	0	3	0	2.3	0	17.5	0	5.5	0	5.1	0	8.9
16752	16753	hokC	0.8	0.2	1.8	0	1.4	0	0.6	0.5	0	0	0	0	0	0	0	0
16764	16765	hokC	0	0	0	0	0	0	0	0	0	5.7	0	2	0	8.1	0	11.8
16832	16833	hokC	0	0	0	0	0	0	0	0	0	0	0	0	0	0	0	0
16847	16848	hokC	0	0	0	0	0	0	0	0	0	0	0	0	0	0	0	0
16858	16859	hokC	7.9	25.8	4.2	27.1	7	36.9	11.6	17.7	5.1	0.8	9.6	3.4	6.4	1.1	14.2	1.6
16891	16892	hokC	0.8	26.5	0.9	19.4	0	39.3	1.6	24.9	13.7	3.2	43.1	0.1	17.1	3	27.2	5.1
16924	16925	IG_nhaA	0	2.2	0	0.5	0	2.5	0	1.3	1.1	4.9	0	0	0.5	6.5	4.2	6.9
16933	16934	IG_nhaA	20.6	1.6	14.4	4.1	27	1.3	15.2	0	1.1	0	4.7	0	8.7	0	6.3	0
16945	16946	IG_nhaA	12.7	18.2	13.6	6.5	14.3	26.9	5.4	19.6	3.4	29.1	0.1	28.4	5.7	28.4	0.8	34.3
16960	16961	IG_nhaA	1.3	0	0.9	0	1	0	2.2	0	17.1	0.1	34.1	0.1	36.7	0.2	37.2	0.1
16962	16963	IG_nhaA	0.2	1.8	1.3	0.4	0	1	0	5.3	13.5	4.9	53.1	11.3	29.9	6.5	44.9	5.5
16983	16984	IG_nhaA	8.5	0.1	6	0	4.4	0.2	7.6	0	2.5	0	8.2	0	1.7	0	0.7	0
16988	16989	IG_nhaA	4.3	0	2.2	0	3.5	0	0.7	0	2.1	0.8	13	0.1	11.4	0.1	21.4	0.1
17008	17009	IG_nhaA	20.4	0	21.9	0	30.3	0	11.9	0	0	0.3	0	0	0	0	0	0
17023	17024	IG_nhaA	2.5	0	0.8	0	0	0	1	0	0	0	0	0	0	0	0	0
17059	17060	IG_nhaA	0	0	0	0	0	0	0	0	0	0	0	0	0	0	0	0
17062	17063	IG_nhaA	0.2	0.1	4.7	0	0	0	0	0	2.2	0	0	0	2	0.2	0.6	0
17064	17065	IG_nhaA	0.2	7	0.1	18.8	0.1	12.5	0	6.5	6.8	0	3.1	0	1.4	0.2	4.7	0.3
17076	17077	IG_nhaA	0	0	0	0	0	0	0	0	0.8	0	0	0	0.1	0	0	0
17091	17092	IG_nhaA	0.2	0	0	0	0	0	0	0	0	0	0	0	0	0	0	0
17100	17101	IG_nhaA	0	0	0	0	0	0	0	0	0	0	0	0	0	0	0	0
17132	17133	IG_nhaA	0	0	0	0	0	0	0	0	0	0	0	0	0	0	0	0
17140	17141	IG_nhaA	0	0	0	0	0	0	0	0	0	0.3	0	0	0	0.5	0	0
17148	17149	IG_nhaA	0	2.6	0	5.8	0	1.4	0	1.5	0.3	7.5	0.1	4.6	0	10.6	0	8.6
17152	17153	IG_nhaA	0	0	0	0	0	0	0	0	0	0	0	0	0	0	0	0
17156	17157	IG_nhaA	0	0	0	0	0	0	0	0	0	0	0	0	0	0	0	0
17162	17163	IG_nhaA	3.4	0	12.7	0.1	4.1	0	1.8	0	0	0	0	0	0	0	0	0
17167	17168	IG_nhaA	0	0	0	0	0	0	0	0	2.4	0	1.1	0	3	0	3.6	0
17184	17185	IG_nhaA	0.1	14.8	0	21.2	0.1	15.7	0	12.2	5	0.4	0	0	6.6	0	6.3	0
17203	17204	IG_nhaA	0.4	17.8	0	17.9	0.1	16.7	0.1	12.3	0	3.9	0	0	0	1	0	0.9
17214	17215	IG_nhaA	0	0	0	0	0	0	0	0	0	0	0	0	0	0	0	0
17222	17223	IG_nhaA	0	0	0	0	0	0	0	0	0	0	0	0	0	0	0	0
17250	17251	IG_nhaA	0	0	0	0	0	0	0	0	0	0	0	0	0	0	0	0
17254	17255	IG_nhaA	0	0	0	0	0	0	0	0	0	1.2	0	0	0	0	0	0
17257	17258	IG_nhaA	0	0	0	0	0	0	0	0	0	0	0	0	0	0	0	0
17266	17267	IG_nhaA	0	0	0	0	0	0	0	0	0	0	0	0	0	0	0	0
17270	17271	IG_nhaA	0	2	0	0	0.1	4	0	0.9	0	1.9	0	0	0	1	0	0.4
17293	17294	IG_nhaA	1	9.8	0	13.5	0.8	20.9	0	5	0.3	0	0	0	1.2	0	0	0
17298	17299	IG_nhaA	0.9	0.1	0	0	0	0.1	0	0.8	0.5	0	0	0	1	0	0	0
17304	17305	IG_nhaA	0.2	1.5	0	7.9	0.8	0.2	0	2.4	5.3	0.2	1	0	6.9	0	13.3	0
17308	17309	IG_nhaA	0	0	0	0	0	0	0	0	0	0	0	0	0	0	0	0
17314	17315	IG_nhaA	0	0.4	0.5	0.8	0	0	0	0.1	6.4	22.8	29.6	35.9	12.6	24.8	8.6	18.3
17334	17335	IG_nhaA	0.1	11.9	0	20.1	0.1	11.7	0	14.9	0	5.8	0	16.3	0	5.1	0	2.2
17382	17383	IG_nhaA	0	0	0	0	0	0	0	0	0	0	0	0	0	0	0	0
17389	17390	IG_nhaA	0	0	0	0	0	0	0	0	0	0	0	0	0	0	0	0
17401	17402	IG_nhaA	0	0	0	0	0	0	0	0	0	0	0	0	0	0	0	0
17407	17408	IG_nhaA	0	0.4	0	1.1	0	0	0	0.2	0	0	0	0	0.7	0	0	0
17412	17413	IG_nhaA	2	0	11.9	0.1	3.5	0	2.1	0	0.5	4.2	0	3.8	2.4	1.4	0	0.9
17414	17415	IG_nhaA	0.6	0.2	0	0	0	0	0	0	0	0	0	0	0	0	0	0
17425	17426	IG_nhaA	0	0	0	0	0	0	0	0	0	0	0	0	0	0	0	0
17445	17446	IG_nhaA	0	0.4	0	0	0	0.5	0	0	0	0	0	0	0	0	0	0
17450	17451	IG_nhaA	0	0	0	0	0	0	0	0	0.5	5.8	0	0	0.8	0.9	0	0
17453	17454	IG_nhaA	0	0.1	0	0	0	0	0	0	0	0	0	0	0	0	0	0
17464	17465	IG_nhaA	0	0.4	0.3	4.5	0	0	0	0.8	0.6	1.6	8.5	0	1.1	0.5	0.6	0
17483	17484	IG_nhaA	0	0	0	0	0	0	0	0	6.5	8.5	0	2.5	2.2	0.6	3.7	7.5
17512	17513	nhaA	0	0	0	0	0	0	0	0	0	0	0	0	0	0	0	0
17536	17537	nhaA	23.9	0.9	0.9	0	4.5	0	5.4	0	0	1.3	0	0	0	1.2	0	0.4
17542	17543	nhaA	19.2	0	3.6	0	1.2	0	5.1	0	0	0	0	0	0	0	0	0
17554	17555	nhaA	0	0	0	0	0	0	0	0	0	0	0	0	0	0	0	0
17569	17570	nhaA	0	0	0	0	0	0	0	0	0	0	0	0	0	0	0	0
17600	17601	nhaA	0.4	0	0	0	0	0	0	0	1.5	0	0	0	0.4	0	0	0
17670	17671	nhaA	0	0	0	0	0	0	0	0	0	0	0	0	0	0	0	0
17676	17677	nhaA	4.9	0	0	0	1.1	0	0.3	0	0	0	0	0	0	0	0	0
17697	17698	nhaA	0	0	0	0	0	0	0	0	0	0	0	0	0	0	0	0
17709	17710	nhaA	2.6	0	0	0	0	0	0.1	0	0	0	0	0	0	0	0	0
17725	17726	nhaA	0	0.1	0	0	0	0	0	0.1	0	9.3	0	3.3	0.2	1.2	2.8	1.8
17751	17752	nhaA	0	0	0	0	0	0	0	0	0	0	0	0	0	0	0	0
17760	17761	nhaA	0	0	0	0	0	0	0	0	0.3	7.2	0	2.4	0	2.6	0	4.5
17782	17783	nhaA	0	0	0	0	0	0	0	0	1.5	0	0	0	0	0	2	0
17791	17792	nhaA	0	0	0	0	0	0	0	0	0	1.1	0	0	0	0	0	4.4
17817	17818	nhaA	3.9	0.3	0.3	0	0.2	0	0.1	0.2	3.8	0.9	0	0	0.9	0.6	5.8	0
17822	17823	nhaA	3.2	0.2	0	0	0.8	0	1.6	0	0	0	0	0	0	0	0	0
17833	17834	nhaA	16.9	0	1.2	0	6.2	0	5.4	0	0.1	17.4	0	3.5	0	1.5	0.2	4
17837	17838	nhaA	9.4	0	0	0	1.6	0	4.2	0	3.3	0	0	0	0.5	0	0	0
17851	17852	nhaA	0	0	0	0	0	0	0	0	0	0	0	0	0	0	0	0
17881	17882	nhaA	0.4	0	2.2	0	0	0	0	0	0	0	0	0	0.3	0	0	0
17907	17908	nhaA	0	0	0	0	0	0	0	0	0	0	0	0	0.2	0	1	0
17937	17938	nhaA	0	0	0	0	0	0	0	0	0	0	0	0	0	0	0	0
17968	17969	nhaA	0.1	0	0	0	0	0	0	0	0	0	0	0	0	0	0	0
17971	17972	nhaA	13.4	0	0	0	3.6	0	3.1	0	0.8	0	0	0	0.5	0	3.3	0
17995	17996	nhaA	0	0	0	0	0	0	0	0	0	0	0	0	0	0	0	0
18011	18012	nhaA	0.1	0.6	0	0	0	0	0	0	0.7	0	0	0	0	0	1.9	0
18016	18017	nhaA	5.6	0.6	0.1	0	1.7	0	3.8	0.4	4.3	3.6	0	1.6	0.3	0	3.8	0
18024	18025	nhaA	0.9	0	0	0	0	0	0	0	0	0.6	0	0	0.2	0	0	0
18054	18055	nhaA	0	0	0	0	0	0	0	0	0	0	0	0	0	0	0	0
18066	18067	nhaA	0	0	0	0	0	0	0	0	0	0	0	0	0	0	0	0
18075	18076	nhaA	1.9	0	0	0	0	0	0	0	0	0	0	0	0	0	0	0
18110	18111	nhaA	0	0	0	0	0	0	0	0	0	0	0	0	0	0	0	0
18112	18113	nhaA	2.5	0	0	0	1.5	0	0.5	0	0.3	0.3	0	0	0.3	0	0.4	0
18180	18181	nhaA	0.6	0.1	0	0	0	0	0	0	0	0.8	0	0	0	0	0	0
18196	18197	nhaA	0.4	1.3	0	0	0.2	0.6	0	0.2	1	3.4	0	0.8	0	0.8	0	0.8
18269	18270	nhaA	0	0.2	0	0	0	0	0	0	0	0	0	0	0	0	0	0
18298	18299	nhaA	0	0	0	0	0	0	0	0	0	3	0	0	0	0.2	0	1.6
18400	18401	nhaA	0	0.2	0	0	0.8	0	0	0.1	15	0	2.7	0	1.7	0	2	0.5
18461	18462	nhaA	0	0.2	0.1	0	0.4	0	0	0	5.8	1	3.1	0	1.6	0.8	0	1
18472	18473	nhaA	8.8	6.4	3.5	0	2.4	0.9	1.2	0.7	3.2	0	0	0	0	0	1	0
18496	18497	nhaA	0	0	0	0	0	0	0	0	0	0	0	0	0	0	0	0
18505	18506	nhaA	6.9	1.6	1	1.2	1.6	0	1.5	1.1	3.4	2	3.3	3.5	0.5	0.2	0.9	0
18508	18509	nhaA	0.2	2.7	0.3	0	0	1.4	0.1	2.2	17.8	4.4	2.7	0	2.5	0.9	4.8	1.3
18514	18515	nhaA	0.2	7.6	0	0.1	0	1.2	0	0.5	1.5	28.8	0	3.8	0	3.5	0	2.4
18520	18521	nhaA	0	0	0	0	0	0	0	0	0	0	0	0	0	0	0	0
18541	18542	nhaA	0	3.6	0	0.5	0	0	0	1.9	0.8	0	0	0	0	0	0	0
18546	18547	nhaA	1.5	2.5	3.1	0	0	0	0.3	0	2.2	1.3	0	0	0.2	0	1.6	0
18562	18563	nhaA	22.8	0	0	0	0	0	0	0	3.6	0.2	0	0	0	0	0	0
18580	18581	nhaA	0	0	0	0	0	0	0	0	0	0	0	0	0	0	0	0
18595	18596	nhaA	1	0	0	0	0.3	0	0	0	0.3	0	0	0	0	0	0	0
18609	18610	nhaA	0	0	0	0	0	0	0	0	0	0	0	0	0	0	0	0
18617	18618	nhaA	0	0	0	0	0	0	0	0	0	1.7	0	0	0	0	0	0
18627	18628	nhaA	0	0	0	0	0	0	0	0	0	0	0	0	0	0	0	0
18666	18667	IG_nhaR	0	0	0	0	0	0	0	0	0	0	0	0	0	0	0	0
18679	18680	IG_nhaR	0	0	0	0	0	0	0	0	0	0	0	0	0	0	0	0
18701	18702	IG_nhaR	0	0.2	0	0	0	0	0	0	2.3	1.7	0	0	0	1.1	0	0
18729	18730	nhaR	0	0	0	0	0	0	0	0	12.5	0	7.2	0	7.6	0.1	6.8	0
18736	18737	nhaR	16.2	0.3	12.9	0.2	20.4	0	12.8	0.1	6.6	6.5	3.8	6.1	6.9	12.1	6.5	9.6
18748	18749	nhaR	0.2	9.5	0.7	3.1	2.3	8.5	0.7	16.5	24.3	0	23.2	0	27.2	0.2	54.3	0
18751	18752	nhaR	0.1	0.4	0	0	0.1	1.3	0	0.1	2.9	0	1.4	0	5.1	0	4.7	0
18766	18767	nhaR	0.1	21.8	1.9	17.4	0.1	32.7	0	11.2	35.3	4.3	81.9	0.5	45.6	1.6	37.6	2.6
18768	18769	nhaR	7.6	0	20.2	0.1	8.3	0	13	0	2.7	0	0	0	4.8	0	2.9	0
18805	18806	nhaR	11	0.8	0.2	0	10.2	2.2	10.2	2	0	0.4	0	0	0.9	0.8	0	0
18809	18810	nhaR	0	0	0	0.2	0	0	0	0	0	2.4	0	8.3	0	4.8	0	2.6
18825	18826	nhaR	0	0	0	0	0	0	0	0	0	0	0	0	0	0	0	0
18869	18870	nhaR	0	12.2	0	10.8	0	11.8	0	6.9	0	0	2.2	0.1	0.3	0	0	0
18873	18874	nhaR	0	0	0	1.6	0	0	0	0	0.1	18.7	0	30.4	2.3	23.5	3.8	19
18922	18923	nhaR	0	12.3	0	8.9	0.1	13.4	0	16.7	0	1.4	0	0	0.5	1.7	0	5.4
18928	18929	nhaR	0	0	0	0	0	0	0	0	0	0	0	5.1	0	0.2	0	0
18936	18937	nhaR	0.2	0	0	0	0	0	0	0	0	0	0	0	0	0	0	0
18950	18951	nhaR	11.5	0.1	7.7	1.6	14	0.1	22.2	0	15.7	0.3	13.7	0	15.3	0	17.5	0
18969	18970	nhaR	0	1.1	0	0	0	0	0	0.9	0	4.6	0	0	0.5	4.8	0	0.7
18979	18980	nhaR	10.3	0.1	3.3	0	10.9	0	11.2	0	23.1	0.2	4.4	0	18.9	1.1	21.8	1.3
18998	18999	nhaR	0	0	0	0	0	0	0	0	0	2.1	0	0	0	1.4	0	1.8
19047	19048	nhaR	0.1	0.1	0.4	0	0	1.4	0	0	16.6	0.1	22.7	0	13	0	10.8	0
19052	19053	nhaR	8.6	2.5	7.1	0	10.8	0.3	6.7	2.5	0.8	1.8	5.7	5.2	1.1	6	3.2	0
19056	19057	nhaR	0	0.2	0	0	0	0	0	0.1	3.5	3.4	0.7	5.2	4.2	3.5	1.2	0.4
19070	19071	nhaR	0	13.6	0.1	18.4	0.1	11.4	0	9.7	1.5	0	1.1	0	3.5	0	6.5	0
19133	19134	nhaR	26.1	14	7.8	3.3	28.3	14.5	21.4	8.4	25.8	0.3	12	0	23.6	0.1	3.7	0
19143	19144	nhaR	0	1.4	0	1.6	0	0.2	0	1.7	3.2	10.2	6.2	18.3	1.7	6.9	2.1	6.3
19152	19153	nhaR	0.2	28.2	0.1	38.6	0.1	26.7	0.1	21.6	0	0	0	0	0	0	0	0
19175	19176	nhaR	0	0	0	0	0	0	0	0	0	0	0	0	0	0	0	0
19182	19183	nhaR	1.5	22.3	0.1	32.8	0	27.1	0.5	12.6	1.5	0	0	0	1.1	1	4.6	0
19242	19243	nhaR	0	0	1.8	0	0	0	0	0	0	0	0	0	0	0	0	0
19322	19323	nhaR	0	2.6	0	1.4	0	3.5	0	1.6	0	0	0	0	0	0.5	0	0
19338	19339	nhaR	0.3	15.7	0	18.9	0	9.3	0.1	22.8	0.7	0	0	0	1.3	0	4	0
19347	19348	nhaR	0	0	0	0	0	0	0	0	0.5	0	0	0	0.6	0	0	0
19361	19362	nhaR	1.1	0	0	0	0	0	0	0	0	0	0	0	0	0	0	0
19367	19368	nhaR	0	0.9	0.1	0	0	0.8	0.5	1.7	1.6	0	0	0	0.2	0.5	0	0
19453	19454	nhaR	2.4	31.5	0.7	26.6	2	33	3.2	51.5	2.1	0.8	6.5	0	3.7	0.5	8.6	2
19459	19460	nhaR	4.6	8.1	2.3	0.3	1.7	8.8	0.8	8	12.6	17.5	10.8	15.5	12.4	13.7	5.6	8.1
19468	19469	nhaR	0	0	0	0	0	0	0	0	0	0	0	0	0	0	0	0
19476	19477	nhaR	0	0	0	0	0	0	0	0	0	0.1	0	0	0	0.1	0	0
19487	19488	nhaR	4.3	0	3.1	0	2.5	0.1	4.8	0	10.4	0.4	26.3	0.1	22.9	0.2	14.9	0.1
19522	19523	nhaR	49.4	15.4	34.4	5.3	52.4	13.5	62.2	19.4	14.1	0.1	9.7	0	12.3	0.1	13.4	0
19530	19531	nhaR	0	0.2	0	0	0	0	0	0.1	0	6.5	0	0	0	2.9	0	9.1
19565	19566	nhaR	0	0	0	0	0	0	0	0	0	0	0	0	0	0	0	0
19581	19582	nhaR	0	0	0	0	0	0	0	0	0.2	0	0	0	0	0	0	0
19588	19589	nhaR	16.2	1	23.4	0.2	25.9	0	18.2	0	3.5	10.4	0	19.2	2.5	5.9	0	4.4
19602	19603	nhaR	0	0	0	0	0	0	0	0	0	0	0	0	0	0	0	0
19618	19619	nhaR	0	0	0	0	0	0	0	0	0	0	0	0	0	0	0	0
19640	19641	IG_rpsT	0	0	0	0.3	1.9	0	0.2	0	7.4	1.8	1.3	7	3.3	1.7	3.3	2.3
19654	19655	IG_rpsT	0.3	19.3	0.8	27.3	1.1	17.5	0.7	15.6	0.2	1.1	5.5	4.1	2.1	1.5	1.4	2.6
19659	19660	IG_rpsT	47.2	19.3	45.5	20.8	41.6	18.2	50	6.8	30.1	9.4	29.8	11.2	27.9	10	23.9	17.9
19665	19666	IG_rpsT	17.5	3.1	33.9	8.8	11.5	5.4	12.5	4	1.8	11.4	0	22.4	2.3	16.2	3.7	25.1
19670	19671	IG_rpsT	0	4.8	0	1.5	0	2.7	0	5.5	0.4	12	0	4.7	1.8	14	5.1	12.9
19694	19695	IG_rpsT	0.3	0	0	0.1	0	0	0	0	0.8	0	1.6	0	1.7	0	0.2	0
19722	19723	IG_rpsT	0.8	4.4	0	6.5	0	7.5	0.3	2.1	0.1	24.5	0	20.1	0.5	30.6	2.7	36.7
19726	19727	IG_rpsT	7	16.7	11.1	4.2	7.2	10.6	11.4	12.6	0.4	19.1	0.1	23.2	0.4	15.8	0	19.7
19738	19739	IG_rpsT	0	9.6	0	4.2	0	10.6	0	3.4	1	1.7	0	0	1.1	1.8	0	0
19742	19743	IG_rpsT	10.5	7	8.8	4.1	19.6	1.9	16.2	5.6	0	0	0	0	0.2	0.8	0	0.7
19756	19757	IG_rpsT	0	0.1	0.1	0	0	0.7	0	0	7.8	0	20.1	0	8.7	0	6.1	0
19785	19786	IG_rpsT	0	0	0	0	0.7	0.1	0.3	0	1.2	1.3	2.1	0	3.8	1.1	8.8	0
19788	19789	IG_rpsT	0.1	45.8	0	29.7	0.1	62.1	0	37.7	0.7	16.4	0	2.6	1.1	15.4	0	14.1
19798	19799	IG_rpsT	0	0	0	0	0	0	0	0	0	0	0	0	0	0	0	0
19812	19813	IG_rpsT	0.8	1.6	0.1	1.9	1.1	1.1	0.7	1.8	1.3	13.4	0.7	1.4	0.5	1.4	0.1	0.1
19818	19819	IG_rpsT	0.9	0.2	0.4	0	0.4	0.1	1.2	0.2	0	0	0	0	0	0.2	0	0
19826	19827	IG_rpsT	4.6	0.4	3.6	0.4	4.3	0	3.8	0.2	23.2	2.9	2.8	0.4	2.3	0.7	3.1	0.7
19836	19837	IG_rpsT	0.6	4.2	1	2	0.4	3.9	0.5	3.6	1.1	21.7	0	2.7	0	2.4	0	2.6
19930	19931	IG_rpsT	0.8	2.2	0.9	0.9	0.3	2.9	0.5	1.4	11.7	10.4	1.2	1.2	2.1	1	1.3	1.4
19951	19952	IG_rpsT	11.2	17.4	14.8	13.6	9.4	19	10.3	17.4	87.4	101	19.7	15.4	11.8	16.4	9.3	22
19953	19954	IG_rpsT	1.7	1	2	0.3	2.5	0.2	2	1	6.8	6.8	0.9	0.3	1.7	1.7	1.1	2.4
19967	19968	IG_rpsT	6	2.3	5.2	1.7	4.7	1.8	7.3	1.1	59.6	35.6	6.1	3.4	5.7	5.2	3.4	3.9
19998	19999	IG_rpsT	11.1	10.2	12.2	11.2	11.8	8.3	10.5	9.1	26.8	104.4	4.3	27.4	3.3	24.6	4.5	26.5
20024	20025	IG_rpsT	0.8	6.8	0.9	12.4	1	8.1	0.8	5.9	21.1	35.7	3.7	6.3	4.5	6.3	1.3	3.2
20056	20057	IG_rpsT	2.8	4.7	4.1	5.1	2.2	5.8	3	4.8	18.2	19.1	3.9	3.5	5.1	3.7	4.7	2.2
20077	20078	IG_rpsT	0	1.2	0.2	1.2	0.1	1.4	0.2	2	0.3	4.1	0.1	0.2	0.4	0.2	0.7	1.5
20093	20094	IG_rpsT	0.6	10.9	0.1	19	0.4	10.3	0.8	17.2	8	16.7	1.1	6	0.5	3.9	1	5.3
20127	20128	IG_rpsT	0	0.8	0	0.1	0	1.1	0	1	17.5	4.5	0.2	2	1.1	2	1.5	1.8
20133	20134	IG_rpsT	0	1.2	0.4	0	0	0.6	0	1.2	12.2	0	2.3	0	1.5	0	1.3	0
20158	20159	IG_rpsT	0.8	2.9	1.1	4.5	0.8	2.2	1.5	2.9	1.4	1.9	1.1	1.3	1.1	0.5	1.2	0.3
20169	20170	IG_rpsT	1.9	10.4	2.4	6.3	1.9	9.6	1.8	11.9	6.2	19.7	2.4	4.1	1.1	3.2	1.3	2.8
20222	20223	IG_rpsT	5.1	1.2	6.5	0.6	4.5	1.3	7	0.7	30.7	5	3.2	0.8	3.3	0.3	1.8	1.1
20234	20235	IG_rpsT	0	0.7	0	0	0	1.1	0	0.3	0.2	0	0	0	0	0	0	0
20257	20258	IG_rpsT	4.2	2.2	4.5	0.6	2.2	3.4	2.3	1.8	2.7	1.4	0	0.2	0.5	0.4	0	0
20266	20267	IG_rpsT	2.8	3.9	2.3	1.6	2.9	6.8	1.2	4.4	7.7	19.9	1.5	2.6	2.6	5.4	1.3	3.8
20292	20293	IG_rpsT	0.1	2.5	0.3	5.1	0	1.3	0	2.2	14.9	7.8	10.2	0.4	4.2	1.3	2	1.2
20334	20335	IG_rpsT	1.6	0.8	1.5	0.7	1.3	0.5	1	0.8	60	14.4	6.8	1.9	8.5	3	11.9	4.2
20355	20356	IG_rpsT	0.1	1.5	0.2	1	0	1.6	0.2	0.8	0.6	0.8	0	0.2	0	0.2	0.4	0.2
20375	20376	IG_rpsT	4.8	1.7	5.3	2.2	5.5	2.8	5.9	3.1	65.7	53.2	9.3	2	8.2	8.7	7.1	10
20400	20401	IG_rpsT	3.2	0.1	1.5	0	1.6	0.2	1.9	0.5	0.8	14	0	1.1	0.2	1.4	0	1.2
20420	20421	IG_rpsT	2.4	3.9	3.1	2.8	4.9	4.2	3.1	3.9	6.7	15.3	0	3.3	0.2	2.7	0.3	2.7
20451	20452	IG_rpsT	0	0	0	0	0	0	0	0	0	0	0	0	0.1	0	0.1	0
20469	20470	IG_rpsT	0.8	0	0.4	0.3	1	0	1.2	0	0	0	0	0.3	0	0	0	0
20493	20494	IG_rpsT	4.6	0.8	4.3	0	3.8	1.4	7.3	0.3	76.8	13.7	8.8	3	11.2	2.6	6.5	1.6
20533	20534	IG_rpsT	10.5	3.1	5.8	2.4	8.1	2.5	10.8	1.9	53.8	61.9	11.6	4	4.8	8.8	4.6	8.2
20538	20539	IG_rpsT	1.1	0.7	2.3	1.3	1.7	0.4	0.9	0.1	0.3	0.3	0.4	1.9	0.1	0.5	0	0.5
20546	20547	IG_rpsT	0.2	0	0.9	0	0.4	0	0.5	0	0	0	0	0	0	0	0	0
20564	20565	IG_rpsT	0.3	23.9	0.1	48.8	0	24.7	0.1	31.6	0	2.1	0	0	0	1.5	0	0
20576	20577	IG_rpsT	0	0	0	0	1	0	1	0	3	0	0	0	1.1	0	0	0
20584	20585	IG_rpsT	0	0	0	0	0	0	0	0	0	0	0	0	0	0	0	0
20590	20591	IG_rpsT	0	0	0	0	0	0	0	0	0	0	0	0	0	0	0	0
20620	20621	IG_rpsT	9.6	1.8	25.6	0	7.4	3.2	10.4	1.5	10.5	0	26.8	0	10.1	0	11.4	0
20624	20625	IG_rpsT	0.6	17.2	13	21.1	0	14.2	0.4	26.8	1.3	0.1	0	0	0	0	0	0
20641	20642	IG_rpsT	0.2	1.7	0	0.5	1.1	0	0	2.8	0	0	0	0	0	0	0	0
20657	20658	IG_rpsT	7.8	0	19.9	0	4.5	0	10.4	0	0	0	0	4.2	0	0.4	0	0.1
20666	20667	IG_rpsT	0.1	12.7	0	18.7	0.1	16.3	0.1	12.4	0	0	0	0.2	0	0	0	0
20686	20687	IG_rpsT	26.5	0	18	0	31	0.4	28.5	0.2	3.4	0	0	0	1.2	0	0	0
20689	20690	IG_rpsT	9	28.2	10.6	24.3	10.2	17.2	8.7	14.3	0.6	4.2	1.6	1.3	1.1	4.1	0	7.4
20712	20713	IG_rpsT	3.7	12.2	9.5	25.2	4.6	27.4	3.9	26.6	0.9	0.2	2.8	0	2.6	0	1.4	0
20763	20764	IG_rpsT	0	0	0.1	0	0	0	0	0	1.8	0	2	0	1.9	0	2.3	0
20816	20817	rpsT	0	0	0	0	0	0	0	0	0	0	0	0	0	0	0	0
20847	20848	rpsT	0	0	0	0	0	0	0	0	0	0	0	0	0	0	0	0
20853	20854	rpsT	0	0	0	0	0	0	0	0	0	0	0	0	0	0	0	0
20889	20890	rpsT	0	0	0	0	0	0	0	0	0	0	0	0	0	0	0	0
20925	20926	rpsT	0	0	0	0	0	0	0	0	0	0	0	0	0	0	0	0
20964	20965	rpsT	0	0	0	0	0	0	0	0	0	0	0	0	0	0	0	0
20972	20973	rpsT	0.8	0	0	0	0	0	0	0	0	0	0	0	0	0	0	0
20974	20975	rpsT	0	0	0	0	0	0	0	0	0	0	0	0	0	0	0	0
20991	20992	rpsT	0	0	0	0	0	0	0	0	0	0	0	0	0	0	0	0
21000	21001	rpsT	0	0	0	0	0	0	0	0	0	0	0	0	0	0	0	0
21024	21025	rpsT	0.5	0	0	0	0	0	0	0	0	0	0	0	0	0	0	0
21057	21058	rpsT	0	0	0	0	0	0	0	0	0	0	0	0	0	0	0	0
21069	21070	rpsT	0	0.2	0	0	0	0	0	0	0	0	0	0	0	0	0	0
21072	21073	rpsT	0	0	0	0	0	0	0	0	0	0	0	0	0	0	0	0
21101	21102	IG_yaaY	0.3	1.2	0	0	0	0	0	0	0.7	0	0	0	0	0	0	0
21103	21104	IG_yaaY	0	0	0	0	0	0	0	0	0	0	0	0	0	0	0	0
21128	21129	IG_yaaY	0	0	0	0	0	0	0	0	0	0	0	0	0	0	0	0
21138	21139	IG_yaaY	0	0.4	0	0	0	0	0	0	0	0	0	0	0	0	0	0
21169	21170	IG_yaaY	2.4	7.7	0.9	16	2.7	2.2	1.7	3.3	0	13.1	1.9	9.4	1.4	9.4	5.3	4.3
21179	21180	IG_yaaY	1.8	0	0.6	0	0.7	0	0.2	0	0	0	0	0	0	0	0	0
21197	21198	yaaY	0	0	0	0	0	0	0	0	0	0	0	0	0	0	0	0
21201	21202	yaaY	5.7	3	5.5	0.1	2.3	0	1.3	0.3	1.2	1.2	0	0	0.8	0	0	0
21220	21221	yaaY	0.2	0	0	0	0	0	0	0	0	0	0	0	0	0	0	0
21241	21242	yaaY	1.8	0	0.2	0	0.6	0	0	0	3.6	3	0.9	0.2	1	0.5	1.3	0
21257	21258	yaaY	0	0	0	0	0	0	0	0	0	0	0	0	0	0	0	0
21335	21336	yaaY	0	0	0	0	0	0	0	0	0	0	0	0	0	0	0	0
21350	21351	yaaY	0	0	0	0	0	0	0	0	0.2	5.7	0	2.7	0	3.9	0	5.4
21365	21366	yaaY	2.2	0.9	1.6	9.6	4.3	2.3	2.8	1.2	0.8	0	0	0	1.6	0	1.9	0
21372	21373	yaaY	49.4	9.9	38.2	4.3	70.1	12.1	41.2	7.3	15.2	0.5	9.6	2.2	13.2	0.9	12.3	1.7
21374	21375	yaaY	0.2	0	0	0	0	0	0	0	2.3	0	0	0	2.6	0	4.1	0
21417	21418	ribF	0	0	0	0	0	0	0	0	0	0	0	0	0	0	0	0
21426	21427	ribF	0	0	0	0	0	0	0	0	0	0	0	0	0	0	0	0
21430	21431	ribF	73.3	0.1	43.8	0.2	33.1	0.1	35.1	0	6.9	0	0.1	0	3.6	0	0	0
21469	21470	ribF	0	0	0	0	0	0	0	0	0	0	0	0	0	0	0	0
21475	21476	ribF	0	0	0	0	0	0	0	0	0	0	0	0	0	0	0	0
21513	21514	ribF	0	0	0	0	0	0	0	0	0	0	0	0	0	0	0	0
21549	21550	ribF	0	0	0	0	0	0	0	0	0	0	0	0	0	0	0	0
21598	21599	ribF	0	0	0	0	0	0	0	0	0	0	0	0	0	0	0	0
21604	21605	ribF	0	0	0	0	0	0	0	0	0	0	0	0	0	0	0	0
21647	21648	ribF	0	0	0	0	0	0	0	0	0	0	0	0	0	0	0	0
21671	21672	ribF	0	0	0	0	0	0	0	0	0	0	0	0	0	0	0	0
21711	21712	ribF	0	0	0	0	0	0	0	0	0	0	0	0	0	0	0	0
21759	21760	ribF	0	0	0	0	0	0	0	0	0	0	0	0	0	0	0	0
21774	21775	ribF	0	0	0	0	0	0	0	0	0	0	0	0	0	0	0	0
21822	21823	ribF	0	0	0	0	0	0	0	0	0	0	0	0	0	0	0	0
21825	21826	ribF	0	0	0	0	0	0	0	0	0	0	0	0	0	0	0	0
21845	21846	ribF	0	0	0	0	0	0	0	0	0	0	0	0	0	0	0	0
21856	21857	ribF	0	0	0	0	0	0	0	0	0	0	0	0	0	0	0	0
21865	21866	ribF	0	0	0	0	0	0	0	0	0	0	0	0	0	0	0	0
21957	21958	ribF	0	0	0	0	0	0	0	0	0	0	0	0	0	0	0	0
21990	21991	ribF	0	0	0	0	0	0	0	0	0	0	0	0	0	0	0	0
22008	22009	ribF	0	0	0	0	0	0	0	0	0	0	0	0	0	0	0	0
22018	22019	ribF	0	0	0	0	0	0	0	0	0	0	0	0	0	0	0	0
22020	22021	ribF	0	0	0	0	0	0	0	0	0	0	0	0	0.2	0	0	0
22041	22042	ribF	0	0	0	0	0	0	0	0	0	0	0	0	0	0	0	0
22079	22080	ribF	0	0	0	0	0	0	0	0	0	0	0	0	0	0	0	0
22086	22087	ribF	0	0	0	0	0	0	0	0	0	0	0	0	0	0	0	0
22116	22117	ribF	0	0	0	0	0	0	0	0	0	0	0	0	0	0	0	0
22159	22160	ribF	0	0	0	0	0	0	0	0	0	0	0	0	0	0	0	0
22188	22189	ribF	0	0	0	0	0	0	0	0	0	0	0	0	0	0	0	0
22208	22209	ribF	0	0	0	0	0	0	0	0	0	0	0	0	0	0	0	0
22219	22220	ribF	0	0	0	0	0	0	0	0	0	0	0	0	0	0	0	0
22221	22222	ribF	0	0.1	0	0	0	0	0	0	0	0	0	0	0	0	0	0
22227	22228	ribF	0	0	0	0	0	0	0	0	0	0	0	0	0	0	0	0
22237	22238	ribF	0	0	0	0	0	0	0	0	0	0	0	0	0	0	0	0
22245	22246	ribF	0	0	0	0	0	0	0	0	0	0	0	0	0	0	0	0
22308	22309	ribF	0	0	0	0	0	0	0	0	0	0	0	0	0	0	0	0
22332	22333	ribF	0	0	0	0	0	0	0	0	0	0	0	0	0	0	0	0
22346	22347	ribF	1.6	0	3.1	0	1.5	0	1	0	32.5	0.7	11.1	0.2	33.7	0.2	18.9	0
22355	22356	IG_ileS	0.4	0	0	0	1	0	1	0	0.7	0	0	0	0.2	0	0	0
22359	22360	IG_ileS	22.4	0	79.8	0.2	30.7	0	24.4	0	5.5	0	2.7	0	5.1	0	2	0
22373	22374	IG_ileS	3.3	0	0	0	1.9	0	2.7	0	5.4	0	0.2	0	2.3	0	0.2	0
22400	22401	ileS	0	0	0	0	0	0	0	0	0	0	0	0	0	0	0	0
22402	22403	ileS	0	0	0	0	0	0	0	0	0	0	0	0	0	0	0	0
22502	22503	ileS	0	0	0	0	0	0	0	0	0	0	0	0	0	0	0	0
22522	22523	ileS	0	0	0	0	0	0	0	0	0	0	0	0	0.1	0	0	0
22565	22566	ileS	0	0	0	0	0	0	0	0	0	0	0	0	0	0	0	0
22585	22586	ileS	0	0	0	0	0	0	0	0	0	0	0	0	0	0	0	0
22600	22601	ileS	0	0	0	0	0	0	0	0	0	0	0	0	0	0	0	0
22621	22622	ileS	0	0	0	0	0	0	0	0	0	0	0	0	0	0	0	0
22649	22650	ileS	0	0	0	0	0	0	0	0	0	0	0	0	0	0	0	0
22661	22662	ileS	0	0	0	0	0	0	0	0	0	0	0	0	0	0	0	0
22718	22719	ileS	0	0	0	0	0	0	0	0	0	0	0	0	0	0	0	0
22723	22724	ileS	0	0	0	0	0	0	0	0	0	0	0	0	0	0	0	0
22775	22776	ileS	0	0	0	0	0	0	0	0	0	0	0	0	0	0	0	0
22813	22814	ileS	0	0	0	0	0	0	0	0	0	0	0	0	0	0	0	0
22850	22851	ileS	0	0	0	0	0	0	0	0	0	0	0	0	0	0	0	0
22994	22995	ileS	0	0	0	0	0	0	0	0	0	0	0	0	0	0	0	0
22997	22998	ileS	0	0	0	0	0	0	0	0	0	0	0	0	0	0	0	0
23073	23074	ileS	0	0	0	0	0	0	0	0	0	0	0	0	0	0	0	0
23083	23084	ileS	0	0	0	0	0	0	0	0	0	0	0	0	0	0	0	0
23103	23104	ileS	0	0	0	0	0	0	0	0	0	0	0	0	0	0	0	0
23152	23153	ileS	0	0	0	0	0	0	0	0	0	0	0	0	0	0	0	0
23171	23172	ileS	0	0	0	0	0	0	0	0	0	0	0	0	0	0	0	0
23232	23233	ileS	0	0	0	0	0	0	0	0	0	0	0	0	0	0	0	0
23242	23243	ileS	0	0	0	0	0	0	0	0	0	0	0	0	0	0	0	0
23258	23259	ileS	0	0	0	0	0	0	0	0	0	0	0	0	0	0	0	0
23277	23278	ileS	0	0	0	0	0	0	0	0	0	0	0	0	0	0	0	0
23308	23309	ileS	0	0	0	0	0	0	0	0	0	0	0	0	0	0	0	0
23320	23321	ileS	0	0	0	0	0	0	0	0	0	0	0	0	0	0	0	0
23359	23360	ileS	0	0	0	0	0	0	0	0	0	0	0	0	0	0	0	0
23374	23375	ileS	0	0	0	0	0	0	0	0	0	0	0	0	0	0	0	0
23417	23418	ileS	0	0	0	0	0	0	0	0	0	0	0	0	0	0	0	0
23435	23436	ileS	0	0	0	0	0	0	0	0	0	0	0	0	0	0	0	0
23452	23453	ileS	0	0	0	0	0	0	0	0	0	0	0	0	0	0	0	0
23477	23478	ileS	0	0	0	0	0	0	0	0	0	0	0	0	0	0	0	0
23492	23493	ileS	0	0	0	0	0	0	0	0	0	0	0	0	0	0	0	0
23597	23598	ileS	0	0	0	0	0	0	0	0	0	0	0	0	0	0	0	0
23743	23744	ileS	0	0	0	0	0	0	0	0	0	0	0	0	0	0	0	0
23761	23762	ileS	0	0	0	0	0	0	0	0	0	0	0	0	0	0	0	0
23779	23780	ileS	0	0	0	0	0	0	0	0	0	0	0	0	0	0	0	0
23805	23806	ileS	0	0	0	0	0	0	0	0	0	0	0	0	0	0	0	0
23854	23855	ileS	0	0	0	0	0	0	0	0	0	0	0	0	0	0	0	0
23960	23961	ileS	0	0	0	0	0	0	0	0	0	0	0	0	0	0	0	0
23988	23989	ileS	0.2	0	0	0	0	0	0	0	0	0	0	0	0	0	0	0
24007	24008	ileS	0	0	0	0	0	0	0	0	0	0	0	0	0	0	0	0
24065	24066	ileS	0	0	0	0	0	0	0	0	0	0	0	0	0	0	0	0
24111	24112	ileS	0	0	0	0	0	0	0	0	0	0	0	0	0	0	0	0
24136	24137	ileS	0	0	0	0	0	0	0	0	0	0	0	0	0	0	0	0
24146	24147	ileS	0	0	0	0	0	0	0	0	0	0	0	0	0	0	0	0
24156	24157	ileS	0	0	0	0	0	0	0	0	0	0	0	0	0	0	0	0
24172	24173	ileS	0	0	0	0	0	0	0	0	0	0	0	0	0	0	0	0
24202	24203	ileS	0	0	0	0	0	0	0	0	0	0	0	0	0	0	0	0
24217	24218	ileS	0	0	0	0	0	0	0	0	0	0	0	0	0	0	0	0
24259	24260	ileS	0	0	0	0	0	0	0	0	0	0	0	0	0	0	0	0
24290	24291	ileS	0	0	0	0	0	0	0	0	0	0	0	0	0	0	0	0
24340	24341	ileS	0	0	0	0	0	0	0	0	0	0	0	0	0	0	0	0
24344	24345	ileS	0	0	0	0	0	0	0	0	0	0	0	0	0	0	0	0
24352	24353	ileS	0	0	0	0	0	0	0	0	0	0	0	0	0	0	0	0
24358	24359	ileS	0	0	0	0	0	0	0	0	0	0	0	0	0	0	0	0
24412	24413	ileS	0	0	0	0	0	0	0	0	0	0	0	0	0	0	0	0
24438	24439	ileS	0	0	0	0	0	0	0	0	0	0.1	0	0	0	0	0	0
24456	24457	ileS	0	0	0	0	0	0	0	0	0	0	0	0	0	0	0	0
24497	24498	ileS	0	0	0	0	0	0	0	0	0	0	0	0	0	0	0	0
24506	24507	ileS	0	0	0	0	0	0	0	0	0	0	0	0	0	0	0	0
24525	24526	ileS	0	0	0	0	0	0	0	0	0	0	0	0	0	0	0	0
24569	24570	ileS	0	0	0	0	0	0	0	0	0	0	0	0	0	0	0	0
24596	24597	ileS	0	0	0	0	0	0	0	0	0	0	0	0	0	0	0	0
24628	24629	ileS	0	0	0	0	0	0	0	0	0	0	0	0	0	0	0	0
24645	24646	ileS	0	0	0	0	0	0	0	0	0	0	0	0	0	0	0	0
24647	24648	ileS	0	0	0	0	0	0	0.2	0	0	0	0	0	0	0	0	0
24719	24720	ileS	0	0	0	0	0	0	0	0	0	0	0	0	0	0	0	0
24743	24744	ileS	0	0	0	0	0	0	0	0	0	0	0	0	0	0	0	0
24764	24765	ileS	0	0	0	0	0	0	0	0	0	0	0	0	0	0	0	0
24909	24910	ileS	0	0	0	0	0	0	0	0	0	0	0	0	0	0	0	0
24917	24918	ileS	0	0	0	0	0	0	0	0	0	0	0	0	0	0	0	0
24966	24967	ileS	0	0	0	0	0	0	0	0	0	0	0	0	0	0	0	0
24994	24995	ileS	0	0	0	0	0	0	0	0	0	0	0	0	0	0	0	0
25007	25008	ileS	0	0	0	0	0	0	0	0	0	0	0	0	0	0	0	0
25009	25010	ileS	0	0	0	0	0	0	0	0	0	0	0	0	0	0	0	0
25044	25045	ileS	0	0	0	0	0	0	0	0	0	0	0	0	0	0	0	0
25072	25073	ileS	0	0	0	0	0	0	0	0	0	0	0	0	0	0	0	0
25109	25110	ileS	0	0	0	0	0	0	0	0	0	0	0	0	0	0	0	0
25195	25196	ileS	0	0	0	0	0	0	0	0	0	0	0	0	0.2	0	0	0
25235	25236	lspA	0	0	0	0	0	0	0	0	0	0	0	0	0	0	0	0
25256	25257	lspA	0	0	0	0	0	0	0	0	0	0	0	0	0	0	0	0
25269	25270	lspA	0	0	0	0	0	0	0	0	0	0	0	0	0	0	0	0
25288	25289	lspA	0	0	0	0	0	0	0	0	0	0	0	0	0	0	0	0
25320	25321	lspA	0	0	0	0	0	0	0	0	0	0	0	0	0	0	0	0
25344	25345	lspA	0	0	0	0	0	0	0	0	0	0	0	0	0	0	0	0
25354	25355	lspA	0	0	0	0	0	0	0	0	0	0	0	0	0	0	0	0
25362	25363	lspA	0	0	0	0	0	0	0	0	0	0	0	0	0	0	0	0
25366	25367	lspA	0	0	0	0	0	0	0	0	0	0	0	0	0	0	0	0
25380	25381	lspA	0	0	0	0	0	0	0	0	0	0	0	0	0	0	0	0
25395	25396	lspA	0	0	0	0	0	0	0	0	0	0	0	0	0	0	0	0
25428	25429	lspA	0	0	0	0	0	0	0	0	0	0	0	0	0	0	0	0
25440	25441	lspA	0	0	0	0	0	0	0	0	0	0	0	0	0	0	0	0
25443	25444	lspA	0	0	0	0	0	0	0	0	0	0	0	0	0	0	0	0
25468	25469	lspA	0	0	0	0	0	0	0	0	0	0	0	0	0	0	0	0
25493	25494	lspA	0	0	0	0	0	0	0	0	0	0	0	0	0	0	0	0
25500	25501	lspA	0	0	0	0	0	0	0	0	0	0	0	0	0	0	0	0
25507	25508	lspA	0	0	0	0	0	0	0	0	0	0	0	0	0	0	0	0
25518	25519	lspA	0	0	0	0	0	0	0	0	0	0	0	0	0	0	0	0
25575	25576	lspA	0	0	0.1	0	0	0	0	0	3.2	0	3.2	0	0.7	0	2.3	0
25588	25589	lspA	0	0.1	0	0.3	0	0	0	0	0	6.1	0	3.7	0	3.9	0	1.3
25629	25630	lspA	0	0	0	0	0	0	0	0	0.1	0	0.1	0	0	0	0.1	0
25683	25684	lspA	1.7	0.1	1	0	1.6	0	0.7	0	6.8	0.1	6	0	2.4	0.1	2	0
25699	25700	lspA	3.2	0.1	2.8	0	3.8	0	12.2	0	0	0	0	0	0	0	0	0
25702	25703	IG_fkpB	4	0	0.6	0	7.9	0	3.8	0	2.8	0	7.8	0	3.2	0	3.5	0
25734	25735	IG_fkpB	0.1	3.2	0	1.7	0	3.2	0	0.9	0	12.8	0	3.3	0	7.7	0	7.5
25743	25744	IG_fkpB	0.4	0.1	0	0	0	0.1	0	0	0	0	0	0	0.9	0	0	0
25763	25764	IG_fkpB	0.9	0	2.4	0	1	0	1.4	0	101.1	0	1.3	0	0.8	0	1.8	0
25772	25773	IG_fkpB	0.1	0	0.1	0	0.1	0	0.1	0	1.9	0	0.1	0	0	0.4	0.2	0
25781	25782	IG_fkpB	0.7	2.7	0.2	1.8	0.6	3.9	0.7	2.3	18	54.7	0.2	1	1.2	1.6	0.9	1.3
25805	25806	IG_fkpB	0	0	0.9	0	0	0	0	0	1	0	19.5	0	2.6	0	1.3	0
25809	25810	IG_fkpB	0	0	0	0	0	0	0	0	5.7	0.1	3.6	0	5.4	0.1	1.9	0
25811	25812	IG_fkpB	10	0	10.8	0	11.7	0	12.1	0	2.5	0	0	0	1.4	0	8.1	0
25839	25840	fkpB	0	0	0	0	0	0	0	0	0	0	0	0	0	0	0	0
25849	25850	fkpB	0	0	0	0	0	0	0	0	0	0	0	0	0	0	0	0
25875	25876	fkpB	36.5	0.1	26.6	0.2	36.3	0	24.7	0	0	0	0	0	0	0	0	0
25906	25907	fkpB	0	0	0	0	0	0	0	0	0	0	0	0	0	0	0	0
25921	25922	fkpB	2.3	0	0.1	0	2	0	5.8	0	0	0	0	0	0	0	0	0
26002	26003	fkpB	0	0	0	0	0	0	0	0	0	0	0	0	0	0	0.6	0
26066	26067	fkpB	0	0	0	0	0	0	0.4	0	1.2	0	0	0	2.3	0	0	0
26086	26087	fkpB	0.2	0	0	0	0	0	0	0	0	0	0	0	0	0	0	0
26128	26129	fkpB	0	0	0	0	0	0	0	0	0	0	0	0	0	0	0	0
26173	26174	fkpB	0.4	0	0	0	0	0	0	0	0	0	0	0	0	0	0	0
26188	26189	fkpB	0	0	0	0	0	0	0	0	0.1	0	0	0	0	0	0.1	0
26236	26237	fkpB	0	0	0	0	0	0	0	0	0	0	0	0	0	0	0	0
26273	26274	fkpB	0	0	0	0	0	0	0	0	0	0	0	0	0	0	0	0
26320	26321	ispH	0	0	0	0	0	0	0	0	0	0	0	0	0	0	0	0
26330	26331	ispH	0	0	0	0	0	0	0	0	0	0	0	0	0	0	0	0
26361	26362	ispH	0	0	0	0	0	0	0	0	0	0	0	0	0	0	0	0
26374	26375	ispH	0	0	0	0	0	0	0	0	0	0	0	0	0	0	0	0
26376	26377	ispH	0	0	0	0	0	0	0	0	0	0	0	0	0	0	0	0
26395	26396	ispH	0	0	0	0	0	0	0	0	0	0	0	0	0	0	0	0
26399	26400	ispH	0	0	0	0	0	0	0	0	0	0	0	0	0	0	0	0
26406	26407	ispH	0	0	0	0	0	0	0	0	0	0	0	0	0	0	0	0
26417	26418	ispH	0	0	0	0	0	0	0	0	0	0	0	0	0	0	0	0
26438	26439	ispH	0	0	0	0	0	0	0	0	0	0	0	0	0	0	0	0
26444	26445	ispH	0	0	0	0	0	0	0	0	0	0	0	0	0	0	0	0
26456	26457	ispH	0	0	0	0	0	0	0	0	0	0	0	0	0	0	0	0
26464	26465	ispH	0	0	0	0	0	0	0	0	0	0	0	0	0	0.1	0	0
26515	26516	ispH	0	0	0	0	0	0	0	0	0	0	0	0	0	0	0	0
26519	26520	ispH	0	0	0	0	0	0	0	0	0	0	0	0	0	0	0	0
26585	26586	ispH	0	0	0	0	0	0	0	0	0	0	0	0	0	0	0	0
26624	26625	ispH	0	0	0	0	0	0	0	0	0	0	0	0	0	0	0	0
26676	26677	ispH	0	0	0	0	0	0	0	0	0	0	0	0	0	0	0	0
26681	26682	ispH	0	0	0	0	0	0	0	0	0	0	0	0	0	0	0	0
26700	26701	ispH	0	0	0	0	0	0	0	0	0	0	0	0	0	0	0	0
26765	26766	ispH	0	0	0	0	0	0	0	0	0	0	0	0	0	0	0	0
26822	26823	ispH	0	0	0	0	0	0	0	0	0	0	0	0	0	0	0	0
26868	26869	ispH	0	0	0	0	0	0	0	0	0	0	0	0	0	0	0	0
26879	26880	ispH	0	0	0	0	0	0	0	0	0	0	0	0	0	0	0	0
26896	26897	ispH	0	0	0	0	0	0	0	0	0	0	0	0	0	0	0	0
26987	26988	ispH	0	0	0	0	0	0	0	0	0	0	0	0	0	0	0	0
27053	27054	ispH	0	0	0	0	0	0	0	0	0	0	0	0	0	0	0	0
27092	27093	ispH	0	0	0	0	0	0	0	0	0	0	0	0	0	0	0	0
27209	27210	ispH	0	0	0	0	0	0	0	0	0	0	0	0	0	0	0	0
27225	27226	ispH	0	0	0	0	0	0	0	0	0	0	0	0	0	0	0	0
27233	27234	IG_rihC	0	0	0	0	0	0	0	0	0	0	0	0	0	0	0	0
27241	27242	IG_rihC	0	0	0.8	0	0	0	0	0	30.5	1.1	38.2	0.1	38.9	0.2	46.8	0.2
27246	27247	IG_rihC	0	0	0	0	0	0	0	0	0.1	0	0	0	0	0	0	0
27268	27269	IG_rihC	0	0	0	0	0	0	0	0	0	0	0	0	0	0	0	0
27281	27282	IG_rihC	0	0	0	0	0	0	0	0	0	0	0	0	0	0	0	0
27300	27301	rihC	0	0	0	0	0	0	0	0	1.7	0.5	11.9	0	5.1	0.2	4.6	1.7
27304	27305	rihC	0.1	6.9	0	10.8	0.1	11.5	0	5.3	0.8	0	0	0	0.4	0	0	0
27316	27317	rihC	0	0	0	0.2	0	0	0	0	0	0.3	0	4.3	0	0.5	0	0
27406	27407	rihC	0	0	0	0	0	0	0	0	0	0	0	0	0	0	0	0
27427	27428	rihC	0	0	0	0	0	0	0	0	0	0	0	0	0	0	0	0
27504	27505	rihC	0	0	0.7	0	0	0	0	0	9	0	22.6	0.1	10.6	0	6.9	0
27557	27558	rihC	0	0.2	0	0	0	0	0	0.2	0	0	0	0	0	0	0	0
27594	27595	rihC	0	0	0	0	0	0	0	0	0	0	0	0	0	0	0	0
27646	27647	rihC	0	0	0	0	0	0	0.7	0	5.8	0	2.2	0	4.1	0	0.5	0
27669	27670	rihC	0	0	0	0	0	0	0	0	0	0	0	0	0	0	0	0
27676	27677	rihC	0	1.6	0	5.1	0	0.7	0	4.2	0	0	0	0	0	0	0	0
27687	27688	rihC	1.2	0	0.2	0	0.5	0	0.9	0	3	0	1.3	0	5.4	0.6	4.9	0
27716	27717	rihC	4.6	0.2	0.1	0	4.1	0.2	1.6	0.5	5.3	1.5	2.7	0	10.9	0	8.7	0.8
27718	27719	rihC	1	0.1	0.4	0	0	0	0	0	12.5	0.3	24.1	0.1	19.2	1.1	14.9	0
27766	27767	rihC	0	0	0	0.1	0	0	0	0	2	2.5	7.1	4.5	2.4	5.1	2.6	2.6
27784	27785	rihC	0.9	0	0.9	0	0.8	0	0.7	0	1.5	7.2	0.4	8.9	0.9	20.7	0.1	11.5
27787	27788	rihC	0.3	0.8	0.1	1.7	0	2.5	0	1.4	1	2.3	6.6	2.7	2.3	8.3	1.9	11.6
27832	27833	rihC	0	0	0	0	0	0	0	0	0	0	0	0	0	0	0	0
27876	27877	rihC	18.7	37.6	4.8	25.7	32	30.1	22.1	32.4	0.7	2.4	0	0	0.5	2.8	0	0
27879	27880	rihC	0	0.5	0	0.5	0	0	0	0.9	1.5	32.2	3.8	34	2.5	33.7	4.4	45.1
27890	27891	rihC	2.9	5.6	0.5	4.6	0.4	8.5	1.3	7.1	6	4	10	4.7	5.5	2.3	21	5.9
27898	27899	rihC	7.8	12.6	5.8	2.8	7.9	4.8	13.7	8.6	0.8	0	0	0	0.1	1.3	0	0.7
27912	27913	rihC	0	0	0	0	0	0	0	0	0	0	0	0	0	0	0	0
27919	27920	rihC	0	0	0	0	0	0	0	0	0	1.5	0	0	0	0.5	0	0
27946	27947	rihC	0	0.4	0	0.1	0	0.7	0	0	0	0	0	0	0.8	0	0	0
27953	27954	rihC	0	0	0	0	0	0	0	0	0	0.8	0	0	0	1.1	0	0
27958	27959	rihC	0	0	0	0	0	0	0	0	0	0	0	0	0	0	0	0
27967	27968	rihC	3.7	0.6	13.7	0	6.9	0	7.8	0	0	0	0	0	0	0	0	0
28078	28079	rihC	8.4	0	6.2	0	12.3	0.1	9.8	0	0	0	0	0	0	0	0	0
28102	28103	rihC	0	0.1	0	0	0	0	0	0	0	0	0	0	0	0	0	0
28134	28135	rihC	0.4	0.5	0.8	0	0	0	0.4	0	1	0	3.8	0	1.9	0	5.2	0
28205	28206	rihC	0.2	28.6	0	13.9	0.1	36.8	0	17.2	6.6	0	2.9	0	4.5	0	0.8	0
28220	28221	IG_dapB	0	0	0	0.2	0	0	0	0	0	0.4	0	2.5	0	1.8	0	1.9
28261	28262	IG_dapB	0.4	0	0	0	0.7	0	0	0	0	0	0	0	0	0	0	0
28275	28276	IG_dapB	0.9	0	1.5	0	0.9	0.1	2.7	0	1.6	1.8	0.8	1	0.2	0.7	0	0
28281	28282	IG_dapB	0	0	0.3	0	0	0	0	0	14.3	0	9.7	0	13.6	0.1	8.4	0
28288	28289	IG_dapB	0.9	0	4	0	2	0	0.3	0	0	0	0	0	0	0	0	0
28292	28293	IG_dapB	3.9	0	10.8	0.2	3.6	0	1	0	0	1.7	0	6.8	0	1.5	0	1.1
28316	28317	IG_dapB	2.2	0	0.5	0	2.5	0	2.1	0	6.2	0	9.5	0	12.1	0	17.9	0
28331	28332	IG_dapB	0	0	0	0	0	0	0	0	0	0	0	0	0	0	0	0
28347	28348	IG_dapB	3.9	0	1.6	0	5	0	0.5	0	0	0	0	0	0	0	0	0
28356	28357	IG_dapB	0	0	0	0	0	0	0	0	0	0	0	0	0	0	0	0
28369	28370	IG_dapB	2.1	0.1	0	0	0	0	0	0	5.9	0	0	0	0	0	0.9	0
28373	28374	IG_dapB	9.6	0.2	12.1	0	15.1	0.1	9.2	0	4.7	0.1	5.4	0.1	5.9	0	3.9	0
28421	28422	dapB	0	0	0	0	0	0	0	0	0	0	0	0	0	0	0	0
28456	28457	dapB	0	0	0	0	0	0	0	0	0	0	0	0	0	0	0	0
28504	28505	dapB	0	0	0	0	0	0	0	0	0	0	0	0	0	0	0	0
28553	28554	dapB	0	0	0	0	0	0	0	0	0	0	0	0	0	0	0	0
28579	28580	dapB	0	0	0	0	0	0	0	0	0	0	0	0	0	0	0	0
28601	28602	dapB	0	0	0	0	0	0	0	0	0	0	0	0	0	0	0	0
28610	28611	dapB	0	0	0	0	0	0	0	0	0	0	0	0	0	0	0	0
28625	28626	dapB	0	0	0	0	0	0	0	0	0	0	0	0	0	0	0	0
28682	28683	dapB	0	0	0	0	0	0	0	0	0	0	0	0	0	0	0	0
28703	28704	dapB	0	0	0	0	0	0	0	0	0	0	0	0	0	0	0	0
28733	28734	dapB	0	0	0	0	0	0	0	0	0	0	0	0	0	0	0	0
28760	28761	dapB	0	0	0	0	0	0	0	0	0	0	0	0	0	0	0	0
28772	28773	dapB	0	0	0	0	0	0	0	0	0	0	0	0	0	0	0	0
28784	28785	dapB	0	0	0	0	0	0	0	0	0	0	0	0	0	0	0	0
28821	28822	dapB	0	0	0	0	0	0	0	0	0	0	0	0	0	0	0	0
28829	28830	dapB	0	0	0	0	0	0	0	0	0	0	0	0	0	0	0	0
28838	28839	dapB	0	0	0	0	0	0	0	0	0	0	0	0	0	0	0	0
28853	28854	dapB	0	0	0	0	0	0	0	0	0	0	0	0	0	0	0	0
28859	28860	dapB	0	0	0	0	0	0	0	0	0	0	0	0	0	0	0	0
28922	28923	dapB	0	0	0	0	0	0	0	0	0	0	0	0	0	0	0	0
28947	28948	dapB	0	0	0	0	0	0	0	0	0	0	0	0	0	0	0	0
29033	29034	dapB	0	0	0	0	0	0	0	0	0	0	0	0	0	0	0	0
29051	29052	dapB	0	0	0	0	0	0	0	0	0	0	0	0	0	0	0	0
29078	29079	dapB	0	0	0	0	0	0	0	0	0	0	0	0	0	0	0	0
29093	29094	dapB	0	0	0	0	0	0	0	0	0	0	0	0	0	0	0	0
29105	29106	dapB	0	0	0	0	0	0	0	0	0	0	0	0	0	0	0	0
29116	29117	dapB	0	0	0	0	0	0	0	0	0	0	0	0	0	0	0	0
29141	29142	dapB	0	0	0	0	0	0	0	0	0	0	0	0	0	0	0	0
29162	29163	dapB	0	0	0	0	0	0	0	0	0	0	0	0	0	0	0	0
29173	29174	dapB	0	0	0	0	0	0	0	0	0	0	0	0	0	0	0	0
29186	29187	dapB	0	0	0	0	0	0	0	0	0	0	0	0	0	0	0	0
29193	29194	dapB	0	0	0	0	0	0	0	0	0	0	0	0	0	0	0	0
29204	29205	IG_carA	0	0	0	0	0	0	0	0	0	0	0	0	0	0	0	0
29211	29212	IG_carA	0	0	0	0	0	0	0	0	0	0	0	0	0	0	0	0
29224	29225	IG_carA	0	0	0	0	0	0	0	0	0	0	0	0	0	0	0	0
29233	29234	IG_carA	0	0	0	0	0	0	0	0	0	0	0	0	0	0	0	0
29238	29239	IG_carA	0	0	0	0	0	0	0	0	0	0	0	0	0	0	0	0
29245	29246	IG_carA	0	0	0	0	0	0	0	0	0	0	0	0	0	0	0	0
29247	29248	IG_carA	0	0	0	0	0	0	0	0	0	0	0	0	0	0	0	0
29257	29258	IG_carA	0	0	0	0	0	0	0	0	0	0	0	0	0	0	0	0
29273	29274	IG_carA	0	0	0	0	0	0	0	0	0	0	0	0	0	0	0	0
29285	29286	IG_carA	0	0	0	0	0	0	0	0	0	0	0	0	0	0	0	0
29293	29294	IG_carA	0	0	0	0	0	0	0	0	0	0	0	0	0	0	0	0
29302	29303	IG_carA	0	0.6	0	0	0	0.1	0	0.3	0	0	0	0	0	0	0	0
29304	29305	IG_carA	0	0	0	0	0	0	0	0	0	0	0	0	0	0	0	0
29318	29319	IG_carA	0	0	0	0	0	0	0	0	0	0	0	0	0	0	0	0
29348	29349	IG_carA	0	0	0.3	0	0	0	0	0	13	0	7.7	0	13.6	0.2	9	0
29353	29354	IG_carA	0	0	0	0.1	0	0	0	0	0	0.4	0	0.1	0	0.2	0	0
29393	29394	IG_carA	0	0	0	0	0	0	0	0	0	0	0	0	0	0	0	0
29439	29440	IG_carA	0	0	0	1.7	0	0	0	0	0.2	10.7	0.1	32.9	0.1	16.7	0	6.7
29459	29460	IG_carA	0	0	0	0	0	0	0	0	0	0	0	0	0	0	0	0
29468	29469	IG_carA	0.2	0	0	0	0	0	0	0	0	0	0	0	0	0	0	0
29491	29492	IG_carA	0	0	0	0	0	0	0	0	0	0	0	0	0	0	0	0
29494	29495	IG_carA	0	0	0	0	0	0	0	0	0	0	0	0	0	0	0	0
29496	29497	IG_carA	1.9	0	8.3	0	0.3	0	2.5	0	0	0	0	0	0	0	0	0
29512	29513	IG_carA	0	0	0	0	0	0	0	0	0	0	0	0	0	0	0	0
29524	29525	IG_carA	0	0	0	0	0	0	0	0	0	0	0	0	0	0	0	0
29533	29534	IG_carA	0.7	0	0	0	0	0	0	0	0	0	0	2.2	0	0.6	0	0
29571	29572	IG_carA	0	0	0	0	0	0	0	0	0	0	0	0	0	0	0	0
29591	29592	IG_carA	6.5	0	4.9	0	10.2	0	14.1	0	19.3	0.6	10.5	0	16.4	0.1	19.2	0
29609	29610	IG_carA	0	0	0	0	0	0	0	0	0	0	0	0	0	0	0	0
29612	29613	IG_carA	0	0	0	0	0	0	0	0	0	0	0	0	0	0	0	0
29620	29621	IG_carA	0	0	0	0	0	0	0	0	0	0	0	0	0	0	0	0
29633	29634	IG_carA	0	0	0	0	0	0	0	0	0	0	0	0	0	0	0	0
29656	29657	carA	2.1	0	0	0	1.9	0	1.2	0	3.2	0	0	0	1.4	0.1	0	1.3
29667	29668	carA	0	0	0	0	0	0	0	0	0	0	0	0	0	0	0	0
29709	29710	carA	0	0	0	0	0	0	0	0	0	0	0	0	0	0	0	0
29749	29750	carA	8.8	12.7	0.4	6.3	7.4	8.3	8.7	8.8	0	1.3	0	0.7	0.1	0.9	0	1.5
29765	29766	carA	0	0	0	0	0	0	0	0	0	0	0	0	0	0	0	0.8
29792	29793	carA	12.3	10.3	2.8	0.6	14.5	6.4	17.6	2.9	0	0.8	0	0	0.4	1.4	0	5.8
29809	29810	carA	0	0	0	0	0	0	0	0	0	0	0	0	0	0	0	0
29815	29816	carA	39.3	86.1	32.3	58	30.1	91.5	34.6	75.7	52	101.1	36.4	40.6	40.1	66.2	41.5	139.9
29819	29820	carA	7.5	0	5.6	0	13.2	0	5	0.2	5.1	0	1.3	0.1	4.7	0	3.9	0
29827	29828	carA	29.7	5.1	19.9	1.8	36.8	2.5	27.8	5.3	0	5.3	0	2.6	0.1	2.6	0	3
29874	29875	carA	11.4	9.2	20.7	7.6	11.1	7.8	14.1	11.9	0.4	13.3	0	7.3	1.2	9.1	0	14.1
29929	29930	carA	0	0	0	0	0	0	0.2	0	0	0	0	0	0	0	0	0
29932	29933	carA	12.3	0	8.3	0	13.8	0.1	9.1	0	0	0	0	0	0	0	0	0
29951	29952	carA	0	0	0	0	0	0	0	0	0	0	0	0	0	0	0	0
29965	29966	carA	0	1.8	5	0.4	0	0.7	0	0.2	3	0	1.3	0	2.6	0	1.7	0
29986	29987	carA	0	0	0	0	0	0	0	0	0	0	0	0	0	0	0	0
29992	29993	carA	0	0	0	0	0	0	0	0	0	0	0	0	0	0	0	0
29998	29999	carA	0	0	0	0	0	0	0	0	2.2	12.9	0	4.2	1.7	11	0.4	19.3
30012	30013	carA	0	11.3	0	8.1	0	12	0	12.8	0	0.2	0	0	0	0	0	0
30046	30047	carA	0	0	0	0.2	0	0.1	0	0	0	7.2	0	5	0	3.9	0	12
30058	30059	carA	0	0	0	0	0	0	0	0	0	0	0	0	0	0	0	0
30081	30082	carA	0.6	0	0	0	0	0	1.1	0	0	0	0	0	0	0	0	0
30152	30153	carA	20.4	0	16.4	0	21.8	0.1	11.1	0	0.5	21.7	0.9	5.1	0.5	12.4	0	25
30154	30155	carA	9	3.9	12	5.2	6.5	1.3	11.9	3.7	0	6.2	0	0	0.5	4.6	2.8	6.1
30239	30240	carA	0.2	5.1	0	3	0	6.5	0.2	5.6	0	0.5	0	0	0	0.3	0	0
30283	30284	carA	0	0	0	0	0	0	0	0	2.2	0	3.9	0	6.9	0	4	0
30398	30399	carA	0	0	0	0	0	0	0	0	0	0	0	0	0	0.8	0	0.3
30406	30407	carA	0	0	0	0	0	0	0	0	0	0	0	0	0	0	0	0
30436	30437	carA	0	0	0	0	0	0	0	0	0	0	0	0	0	0	0	0
30444	30445	carA	0	0	0	0	0	0	0	0	0	0	0	0	0	0	0	0
30541	30542	carA	0	0	0	0	0	0	0	0	0	0	0	0	0	0	0	0
30564	30565	carA	0.4	0.6	0.3	7.9	0	0	0	0.7	1.5	1.7	1.5	0.7	0.2	1.5	0	2.8
30612	30613	carA	0.8	3.3	1	2.4	2.3	3.5	7.2	6.1	22.9	47.5	25.9	16.9	21.3	21.3	29.4	41.5
30637	30638	carA	17.5	7.4	6.8	0.4	27.4	7.5	21.3	3	0.8	3.9	0	1.4	1.1	3.8	0.8	14
30655	30656	carA	0.2	0	0	0	0	0	0.3	0	0.2	0	0	0	0.4	0	0.1	0
30660	30661	carA	0	9.1	0	10	0.7	19.2	0	8.4	0	8.9	0	2.5	0.3	10.8	0	20.9
30682	30683	carA	0	0.1	0	0.6	0.1	0.5	0	0.7	0	0	0	0	0	0	0	0
30760	30761	carA	0	0	0	0	0	0	0	0	0	0.6	0	0	0	0	0	0
30768	30769	carA	0.9	6.5	0.6	0	0	9.8	0.3	10	0.6	0	0	0	0.4	0	0	0
30779	30780	carA	0	0.3	0	0	0	0	0	0	0	1.8	0	0	0	0.8	0	0
30784	30785	carA	0.6	3.3	0	9.9	0	4.8	0	0.9	0	0	0	0	0	0	0	0
30793	30794	carA	0	0.2	0	0	0	0	0	0	0	0	0	0	0	0	0	0
30797	30798	carA	0	1	0	0.2	0	0.9	0	0	6.8	11.5	3.6	8.3	6.9	6.9	0.7	8.2
30807	30808	IG_carB	0	0	0.7	0	0	0	0	0	9	0.1	15.1	0	13	0	10.6	0
30828	30829	carB	0.9	3.7	0	0.8	1.4	4.9	0.4	0.5	1.8	18.6	2.9	17.5	2.5	11.8	0.8	42.2
30834	30835	carB	1.1	2.3	4.8	0	0.7	0	1.5	1.2	4.5	1	6.4	0	1.6	0	3.4	0
30836	30837	carB	2.5	0.2	1.1	0.3	0.3	0	1.5	0	0	1.5	0	4.2	0	1.2	0	4.3
30843	30844	carB	2.9	0	0.6	0	3.3	0.1	1.2	0	5.4	2.3	2.5	1	4.4	1.4	5.2	0.7
30873	30874	carB	0	0	0	0	0	0	0	0	0	0	0	0	0	0	0	0
30898	30899	carB	0	6.2	0	8	0	7.1	0	4.1	0	0	0	0	0	0	0	0
30918	30919	carB	1.2	12.4	0	5.6	0	7.4	3.6	12.5	7.7	0.4	1.3	0	7.1	0	3	0
30940	30941	carB	0	0	0	0	0	0	0	0	0	0	0	0	0	0	0	0
31009	31010	carB	5.8	14.5	1.7	12	10.1	18.6	3.4	5.9	18.2	3.4	12.5	8	12.2	0.2	23	0.4
31037	31038	carB	0	3.7	0	4.1	0	5.1	0.2	1.9	1.1	6.5	0.2	1.8	0	1.1	0.4	8.6
31047	31048	carB	0.2	0	0	0	0	0	0	0	0	0	0	0	0	0	0	0
31188	31189	carB	0.2	0	0	0	0	0	0	0	0	0	0	0	0	0.1	0	0
31217	31218	carB	0	0.2	0	0	0	0.6	0	0	0	0	0	0	0	0	0	0
31257	31258	carB	0	0	0	0	0	0	0	0	0	0	0	0	0	0	0	0
31317	31318	carB	0	0.1	0	0	0	0	0	0	0	0	0	0	0	0	0	0
31332	31333	carB	25.3	17	12.7	19.5	35.3	20.7	19.9	10.1	0	0	0	0	0	0	0	0
31344	31345	carB	0	0	0	0	0	0	0	0	0	0	0	0	0	0	0	0
31356	31357	carB	0	0	0	0	0	0	0	0	0	0	0	0	0	0	0	0
31363	31364	carB	9.6	12.9	2.2	8	9	7.1	7.2	7	18.3	6.4	7	2.7	14.8	6.6	29.4	5.7
31365	31366	carB	0.3	3.2	0	1.1	0	4.8	0.2	2.3	0	0	0	0	0	1.9	0	0
31462	31463	carB	0	0	0	0	0	0	0	0	16.7	0	2.8	0	13.2	0.1	19.3	0
31485	31486	carB	0	0	0	0	0	0	0	0	0	0	0	0	0	0	0	0
31515	31516	carB	0	0	0	0	0	0	0	0.1	0	0	0	0	0	0	0	0
31597	31598	carB	17	0.4	21.3	0.6	17.6	0.2	8.9	0	0.2	22	0	12.6	0.1	13.2	0	25.6
31611	31612	carB	1.6	0	0.6	0	1.7	0	0	0	0	0.9	0	0	0	0	0	0
31707	31708	carB	0	0	0	0	0	0	0	0	0	0	0	0	0	0	0	0
31776	31777	carB	0	0.2	0	0	0	1.1	0.6	0.7	0	0	0	0	0	0	0	0
31804	31805	carB	6.3	5.2	8.1	2.5	12.2	4.5	7.2	3.8	0	0	0	0	0	0	0	0
31845	31846	carB	15.2	10.1	5.4	7.5	14.5	19	7.1	9.2	0	0.8	0	0	0.2	0.1	0	0
31876	31877	carB	0	0	0	0	0	0	0	0	0.8	1	0	0	0	0.8	1.7	0
31884	31885	carB	3	0	0.9	0	2.7	0	4.5	0	1.1	0	0	0	1.3	0	3.4	0
31887	31888	carB	0	0	0	0	0	0	0	0	0.8	0	0	0	0	0	0	0
31926	31927	carB	6.8	0.5	2.6	0	9.1	0.6	11.4	0.2	0	0	0	0	0	0	0	0
32078	32079	carB	0	0	0	0	0	0	0	0	0	0	0	0	0	0	0	0
32121	32122	carB	0.1	28.8	0.2	27.9	0.1	36.9	0	14.3	0	5.9	0	2	0	3.7	0	8.9
32128	32129	carB	30.8	5.8	30.1	11.5	33.5	6	24.1	4.6	0	10.9	0	13.4	0	12.9	0	15.3
32207	32208	carB	0	0	0.5	0	0	0	0	0	9.8	2.3	5.7	0	6.9	1.7	1.3	0
32339	32340	carB	0	0	0	0	0	0	0	0	0	0	0	0	0	0	0	0
32358	32359	carB	0	0	0	0	0	0	0	0	0	0	0	0	0	0	0	0
32374	32375	carB	28.1	1.8	20.3	0.2	31.3	0	21.2	0.4	0.1	6.1	0	8.3	0.7	3.2	0	5.9
32392	32393	carB	9.4	7.1	5.8	4	7.2	4.6	9	8.2	0	0	0	0	0	0	0	0
32394	32395	carB	0	0.8	0	0	0	1.4	0	0	0	0	0	0	0	0	0	0
32406	32407	carB	0	2.3	0	3.7	0	1	0	1.3	5.4	1.3	0	0	2	0.1	4.1	0
32440	32441	carB	44.4	9.1	48.4	0.6	47.2	8.3	33.5	5	4.4	4	1.8	1.1	6.4	1.1	1.7	1.5
32446	32447	carB	0.2	14.1	0	12.1	0	14.8	0.1	14.1	13.8	0.8	6.6	0.1	9.4	0.1	11.7	0
32455	32456	carB	2.5	0.6	0.1	0.2	4.6	0.5	0.7	0	29.5	1.7	22	0	27.5	1.1	43.9	0.9
32484	32485	carB	0.1	0	0	0	0	0	0	0	0	0	0	0	0	0	0	0
32529	32530	carB	0	0	0	0	0	0	0	0	0	0	0	0	0	0	0	0
32541	32542	carB	0	0	0	0	0	0	0	0	0	6.5	0	0	0	2	0	3.7
32554	32555	carB	0.4	30.1	0	24.4	0	25.4	0.2	23.5	5.2	28.1	3	7.6	5.3	18.9	4.9	26.9
32564	32565	carB	4.7	0	2.3	0	3	0	3.9	0	0	8	0	1.2	0	2.9	0	15.2
32596	32597	carB	0	0	0	0	0	0	0	0	0	0	0	0	0	0	0	0
32607	32608	carB	6	0.9	4.6	0	5.4	0.6	3.1	1	0	3.8	0	0	0	1.3	0	0.9
32613	32614	carB	0	26.9	0.1	23.1	0.1	31	0	20.8	0	0	0	0	0	0.2	0	0
32619	32620	carB	0	0	0	0	0.5	0	0	0	0	0	0	0	0	0	0	0
32644	32645	carB	0	0	0	0	0	0	0	0	1.6	0	0	0	0.2	0	1.9	0
32665	32666	carB	0	0	0	0	0	0	0	0	0	0	0	0.1	0	0.5	0	1
32678	32679	carB	0	0	0	0	0	0	0	0	0	0	0	0	0	0	0	0
32709	32710	carB	0	0	0	0	0	0	0	0	0	0	0	0	0	0	0	0
32730	32731	carB	0	0	0	0	0	0	0	0	0	0	0	0	0	0	0	0
32740	32741	carB	0.4	0	0	0	0	0	0	0	0	0	0	0	0	0	0	0
32792	32793	carB	0	0	0.3	0	0	0	0	0	0.7	0	1.5	0	1.2	0	1.8	0.1
32799	32800	carB	0	0	0	0	0	0	0	0	0	0	0	0	0	0	0	0
32820	32821	carB	7.1	0.1	2.1	0	5.1	0.1	4.9	0	0	0	0	0	0	0	0	0
32901	32902	carB	0	0	0	0	0	0	0	0	0	0	0	0	0	0	0	0
32907	32908	carB	0	0	0	0	0	0	0	0	0	0	0	0	0	0	0	0
32921	32922	carB	0	0	0	0	0	0	0.2	0	0.4	0	0	0	0.5	0	0	0
32944	32945	carB	0	0	0	0	0	0	0	0	0	0	0	0	0	0	0	0
32957	32958	carB	2.3	0.9	0.2	0.2	3	0.1	0.2	0	28	15.6	14.6	11.7	23.1	15.6	41.4	12.5
32968	32969	carB	0.8	5.7	0.8	3.9	1.3	3.9	1.7	1.9	12.9	15	4.9	1.7	13.1	10.7	26.7	7.9
33001	33002	carB	0	0.1	0	0	0	0	0	0	0.9	12.4	0	1.9	0.2	3.6	0	4.4
33025	33026	carB	0	0	0	0	0	0	0	0	0.2	0	0	0	0.5	0	0	0
33051	33052	carB	0.1	22.1	0	37.7	0	32.3	0	21.5	0	0	0	0	0	0	0	0
33095	33096	carB	0.1	0	0	0	0	0	0	0	0	0	0	0	0	0	0	0
33159	33160	carB	2	3.8	5.2	6.6	2.3	5.7	4.5	4.3	1	2	0	0	1	0.6	1.6	0.6
33211	33212	carB	0.2	2	0	0.6	1.1	1.7	0	1	11	8.4	6.7	0.7	5.6	4.7	12.4	6.1
33218	33219	carB	0	2.5	0.2	2.1	0	4.9	0	0.7	0	4.6	0	1.3	0	2.5	0	1.5
33328	33329	carB	0.1	0	0	0	0	0	0.1	0	0.8	0	0	0	0	0	0	0
33342	33343	carB	0.3	0	0	0	0	0	0	0	0	0	0	0	0	0	0	0
33360	33361	carB	0	0	0	0	0	0	0	0	0	0	0	0	0	0	0	0
33392	33393	carB	0	0	0	0	0	0	0	0	0	0	0	0	0	0	0	0
33452	33453	carB	0	0	0	0	0	0	0	0	0	0	0	0	0	0	0	0
33465	33466	carB	0	0	0	0	0	0	0	0	0	0	0	0	0	0	0	0
33475	33476	carB	0	0.1	0.1	0	0	0	0	0	10.6	0.1	6.6	0	8.8	0	16.9	0
33478	33479	carB	15.2	8.4	22.9	17.7	18.8	17.4	13.8	5.8	3.5	3.3	2.9	1.6	5	2	6.9	5.1
33510	33511	carB	1.2	0	0	0	3.3	0	1.2	0	0	0.7	0	0	0.1	0.5	0	0
33536	33537	carB	0	0	0	0	0	0	0	0	0	0	0	0	0	0	0	0
33555	33556	carB	9.4	0	14	0	7.7	0	4.4	0	0	0	0	0	0	0	0	0
33675	33676	carB	0	0	0	0	0	0	0	0	0	0	0	0	0	0	0	0
33771	33772	carB	0.1	0	0	0	1	0	0	0	4.6	2	0.8	0	4.1	1.4	0.8	3.5
33788	33789	carB	0	0	0	0.1	0	0	0	0	0.7	3.8	0	20.9	1.1	9.2	3.7	0.1
33828	33829	carB	0.2	0	0	0.3	0	0	0	0	0	1.7	0	8	0	3.1	0	2.7
33844	33845	carB	0.1	0.6	0	0.7	0	0.1	0	1.2	0	19	0	31.4	0	22.6	0	23.7
33846	33847	carB	28.9	29	16.1	30.5	25.6	27	33.4	33.9	21.6	23.7	16.8	81.7	22.6	29.3	24.1	21.6
33850	33851	carB	45.9	10.8	26.9	16.3	35.4	12.7	52.2	23.4	5.7	5.2	6.7	7.1	5.6	9.4	10	2
33922	33923	carB	0	0	0	0	0	0	0	0	0	1.5	0	0	0.4	0.7	0	0.9
33924	33925	carB	31.4	0.4	48.3	0.2	26.2	0	29.1	0.1	2.8	6.1	0	0	2.8	6.9	1.8	3.8
33934	33935	carB	6.1	2.4	2.6	1.2	12.7	1.9	6.3	2	0	0	0	0	0	0	0	0
34001	34002	carB	0	0	0	0	0	0	0	0	0	0	0	0	0	0	0	0
34036	34037	carB	0.3	6.5	0	2.6	0	3.2	0	4	0	0	0	0	0	0	0	0
34039	34040	IG_caiF	0.5	0	0	0	0.5	0	0	0	0	0	0	0	0	0	0	0
34056	34057	IG_caiF	0	0	0	0	0	0	0	0	0	0	0	0	0	0	0	0
34070	34071	IG_caiF	0	0	0	0	0	0	0	0	0	0	0	0	0	0	0	0
34083	34084	IG_caiF	0.2	15.7	0	22.8	0	10.7	0	9.7	0	0	0	0	0.2	0	3.4	0
34087	34088	IG_caiF	0.1	2.5	0	0.5	0	3.2	0.7	1.6	0.7	4.5	0	4.1	0.2	5.3	0	9.6
34090	34091	IG_caiF	0	0	0	0	0	0	0	0	0	0	0	0	0	0	0	0
34127	34128	IG_caiF	0	0	0.9	0	0	0	0	0	24.6	0	34.6	0	26.3	0.2	26.4	0.1
34131	34132	IG_caiF	0	0.3	0	0	0	0	0	0.2	0	0	0	0	0	0	0	0
34151	34152	IG_caiF	0	0	0	0	0	0	0	0	0	0	0	0	0	0	0	0
34165	34166	IG_caiF	22.8	18.9	24.2	17.9	29.1	22	47	19.7	19.8	2.9	37.4	0	32.2	3	22	0.8
34176	34177	IG_caiF	0	0	0	0	0	0	0	0	11.1	0	1.8	0	9.8	0	6.3	0
34187	34188	IG_caiF	0	0	0	0	0	0	0	0	0	0	0	0	0	0	0	0
34206	34207	IG_caiF	14.7	12	2.9	1.8	14.5	15.5	11.4	13.6	8.8	0	0	0	7.8	0.2	7.4	0
34209	34210	IG_caiF	0.6	0.7	0	5.5	0	0.7	1.6	0.8	0	0	0	0	0	0	0	0
34215	34216	IG_caiF	0	0	0	0	0	0	0	0	0	0	0	0	0	0	0	0
34217	34218	IG_caiF	0	0	0	0	0	0	0	0	0	0	0	0	0	0	0	0
34229	34230	IG_caiF	0	0	0	0	0	0	0	0	0	0	0	0	0	0	0	0
34232	34233	IG_caiF	0	0	0	0	0	0	0	0	0	0	0	0	0	0	0	0
34244	34245	IG_caiF	0	0	0	0	0	0	0	0	0	0	0	0	0	0	0	0
34265	34266	IG_caiF	0	1.3	0	1.2	0	1.1	0	0.7	3.7	0.7	3.7	0	0.9	0.2	0.4	0
34277	34278	IG_caiF	0	0	0	0	0	0	0	0	0	0	0	0	0	0	0	0
34299	34300	IG_caiF	8.8	11.1	8.8	9.3	8.2	7.4	7.6	23.5	26.6	4	36.6	1.3	24.1	2.4	25.1	10.2
34312	34313	caiF	0	0.7	0	0	0	0	0	0	1.1	0	0	0	3.5	0	0	0
34330	34331	caiF	2	1.6	9.6	0	0.3	2.2	3.1	0	0.2	34.5	0	18.8	0.3	34.8	1.2	40.4
34337	34338	caiF	0	20.9	0	8.4	0	21.6	0	22.9	0	0	0	0	0	0	0	0
34376	34377	caiF	0.3	0	0	0	0	0	0	0	0	0	0	0	0	0	0	0
34392	34393	caiF	0	0.1	0	0.3	0.7	0	0	0	0	10.7	0	21.1	0	10.1	0	12.4
34404	34405	caiF	0	0	0	0	0	0	0	0	0	0	0	0	0	0	0	0
34425	34426	caiF	0	0	0.2	0	0	0	0	0	0	0	0	0	0	0	0	0
34428	34429	caiF	0.8	0	0	0	0.5	0	0	0	0.4	0	1.7	0	0.7	0	0	0
34438	34439	caiF	0	0	0	0	0	0	0	0	0.1	0.3	0	0	0.3	0.5	0	0
34440	34441	caiF	26.1	8.5	23.4	3.2	16.7	5.7	17.1	6.6	2.3	0	2.7	0	4.2	0.2	3.6	0
34463	34464	caiF	12.9	0	6.5	0	12	0	11.5	0	0	0	0	0	0	0	0	0
34476	34477	caiF	0.1	0	0	0	1.4	0	0.2	0	0	0	0.7	0	0	0	0.5	0
34488	34489	caiF	21.7	0.1	25.5	0.1	16.7	0.1	13	0	6.2	0	9.8	0	6.3	0	10.2	0.1
34491	34492	caiF	0.4	0	0	0	1	0	0	0	0	0	0	0	0	0	0	0
34530	34531	caiF	0	0	0	0	0	0	0	0	0.4	0	0	0	0.2	0	0	0
34542	34543	caiF	0	0	0	0	0	0	0	0	0	0	0	0	0	0	0	0
34558	34559	caiF	0	0	0	0	0	0	0	0	0	0	0	0	0	0	0	0
34575	34576	caiF	0	0	0	0.2	0	0	0	0	0	0.9	0	1.8	0.1	3.8	0	4.7
34592	34593	caiF	0	0	0	1.2	0	0	0	0	0.1	51.1	0	47.4	0	49.9	0	37.1
34601	34602	caiF	2	10.1	6	14.4	4.9	10.4	2.2	7	2.4	0.5	0	0	7.2	0.8	10.6	2
34617	34618	caiF	0	0	0	0	0	0	0	0	0	0	0	0	0	0	0	0
34644	34645	caiF	0	0	0	0	0	0	0	0	0	0	0	0	0	0	0	0
34683	34684	caiF	10.7	8.4	16.8	17.9	11.2	13	10.4	16.9	0.6	0	0	0	0	0	0	0
34693	34694	caiF	0	0	0	0	0	0	0	0	0	0	0	0	0	0	0	0
34699	34700	IG_caiE	32.7	0.1	63.5	0	36.4	0	38.1	0.1	0	0.4	0	0	0	0.2	0	0
34710	34711	IG_caiE	0	0	0	0	0	0	0	0	0	0	0	0	0	0	0	0
34743	34744	IG_caiE	6.1	4.3	3.4	9.7	6.1	1.7	10.6	3.4	15.2	0	5.3	0	11.7	0.1	16.9	0.1
34751	34752	IG_caiE	0	0	1	0	0	0	0	0	0.9	0	0	0	0.9	0	0	0
34789	34790	caiE	0.5	0	0.3	0.2	0.8	0.4	2.9	1.1	0	0	0	0	0	0	0	0
34862	34863	caiE	1.3	29.5	2.1	16.4	0.1	24.4	0.1	55.5	0.8	8.1	0	7.2	0.2	4.3	0	1.3
34868	34869	caiE	10	1.4	14.2	0.2	20	1.1	10.1	2.9	0.9	26.8	0.5	26.7	0.8	33.6	1.3	44
34896	34897	caiE	5.1	0.4	3.2	0.1	6.4	0	4.4	2.6	0	2.6	0	0.9	0.6	1.9	0	0.6
34906	34907	caiE	2.4	2.2	1.6	1.8	5.7	4.5	3.9	7	0	0	0	0	1.1	0	0	0
34925	34926	caiE	0	0.2	0.1	0.3	0	0	0	0.3	13.9	0.2	8	0	11.6	1.7	14.3	0
34939	34940	caiE	22.1	0.4	23	0	23.2	0	30.4	0.4	7.2	0.1	0	0	5.1	0	3.5	0
34949	34950	caiE	0.4	0	0	0	0	0	0.5	0	1	5.1	0	2.7	0.2	3.4	0	4.4
34966	34967	caiE	0	0	0	0	0	0	0	0	0	0	0	0	0.7	0	0	0
35062	35063	caiE	22.3	0.1	80.8	0	32.9	0	35.5	0	13.3	0	22.4	0	11	0.5	11.3	1.4
35134	35135	caiE	0	0	0	0	0	0	0	0	0	0	0	0	0	0	0	0
35155	35156	caiE	18.6	0.1	16.9	0	11	0.6	14.2	0	0.7	5.3	0	0	0.4	3.9	0	8.3
35172	35173	caiE	0	0	0	0	0	0	0	0	0	3.4	0	0	0	3.6	0	8.3
35182	35183	caiE	20.9	73.2	13.8	108.3	28.1	75.2	27.6	98.5	15	0.1	14.7	0	10.9	0	6.7	0
35200	35201	caiE	0	0	0	0	0	0	0	0	0	0	0	0	0	0.2	0	0
35232	35233	caiE	2.4	0.5	1	0	0.8	1	2.3	1.4	0	0	0	0	0	0	0	0
35265	35266	caiE	0.3	12.7	0	20.5	0.1	15.1	0	13.8	5.1	28.7	0.1	64.8	6.7	38.9	11.2	41.2
35345	35346	caiE	1.3	0	0.9	0	0.4	0	2.2	0	0	0.1	0	0	0	0.8	0	0
35361	35362	caiE	0.1	46.1	0.2	42	0.1	45.7	0	64.2	0	0	0	0.1	0	0	0	0
35364	35365	caiE	0.5	35.7	1.6	30.1	0.7	51.9	0.8	40.9	8.4	7.8	16.9	5.5	8.2	4	14.7	9.1
35378	35379	caiD	0	0	0	0	0	0	0	0	0	1.6	0	1	0	3.5	0	2.7
35462	35463	caiD	0.1	0.1	0.3	0	0	0	2	0.1	0	0.5	0	0	0	0.2	0	0
35487	35488	caiD	1.1	33.2	0.2	21.1	0.6	30.9	0.7	22.1	0	0	0	0	0	0	0	0
35489	35490	caiD	0.4	22.7	0	19	0	25.5	0.5	40.2	0	8	0.1	24.7	0.1	9.7	0	14.4
35495	35496	caiD	0	0	0	0.2	0	0	0	0	0.1	12.1	0	6.6	0.4	22.9	0	16.6
35506	35507	caiD	0	0.1	0	0	0	0	0	0	2.8	0.5	13.3	0	4.1	0	2.6	0
35531	35532	caiD	0.1	0.8	1.6	0	0	0.4	0	0	0	4.4	0	3.5	0	4.5	0	8.5
35571	35572	caiD	0.3	0	0	0	0	0	0	0	0.7	0.1	0	0	2.7	0	0	0
35601	35602	caiD	0.6	0	0	0	0	0	0	0	0	0	0	0	0	0	0	0
35622	35623	caiD	0	0	0	0	0	0	0	0	0	0	0	0	0	0	0	0
35638	35639	caiD	22	1.6	19.2	0	36.3	3.7	22.4	0.1	0.8	0	0	0	0	0	0.8	0
35793	35794	caiD	0	0	0	0	0	0	0	0	0	0	0	0	0	0	0	0
35808	35809	caiD	0	0	0	0	0	0	0	0	0	4.9	0	6.8	0	4	0	4.2
35852	35853	caiD	0.6	7.8	0.1	7.7	1.4	10.3	0.3	7.5	0.3	8.5	0.1	19.9	0.1	6.8	0	17.6
35871	35872	caiD	0	0	0	0	0	0	0	0	0	0	0	0	0	0	0	0
35902	35903	caiD	0	0	0	0	0	0	0	0	0	0	0	0	0	0	0	0
35965	35966	caiD	0	1.2	0	0	0	0.7	0	0.7	0	0	0	0	0	0	0	0
36006	36007	caiD	0	0	0	0	0	0	0	0	0	0	0	0	0	0	0	0
36009	36010	caiD	1.2	16.5	0.1	3.3	0	18.5	0.8	13.6	3.8	0	13.4	0	2	0	7.8	0
36022	36023	caiD	0	0.8	0	0	0	1.1	0	0.5	2.7	7.2	0.1	14.4	1.9	18	2	31
36046	36047	caiD	0	0	0	0	0	0	0	0	0	0	0	0	0	0	0	0
36052	36053	caiD	3.7	0	9.9	0.1	5.1	0	1.6	0	0	1.5	0	13.5	0	2.6	0	0.5
36087	36088	caiD	0.8	4.1	5.1	5.5	0	8.3	0.7	9.5	0.1	55.5	0.1	77.8	2.9	46.4	2.8	45.3
36114	36115	caiD	0	0	0	0	0	0	0	0	0	0	0	0	0	0	0	0
36148	36149	caiD	0.5	0	0.1	0	0.7	0	0	0	25.6	0.1	14.5	0	19.5	0	28	0
36218	36219	IG_caiC	0	1.2	0	0	0	1.1	0	1.3	0	0	0	0	0	0	0	0
36226	36227	IG_caiC	0	0	0	0	0	0	0	0	0	0	0	0	0	0	0	0
36237	36238	IG_caiC	0	0	0	0	0	0	0	0	0	0	0	0	0	0	0	0
36240	36241	IG_caiC	0	0	0	0	0	0	0	0	0	0	0	0	0	0	0	0
36252	36253	IG_caiC	0	0	0	0	0	0	0	0	0	0	0	0	0	0	0	0
36272	36273	caiC	0	0	0	0	0	0	0	0	0	0	0	0	0	0	0	0
36288	36289	caiC	0	0	0	0	0	0	0	0	0	0	0	0	0	0	0	0
36292	36293	caiC	0	0	0	0	0	0	0	0	0	0	0	0	0	0	0	0
36309	36310	caiC	0	0	0	0	0	0	0	0	0	0	0	0	0	0	0	0
36338	36339	caiC	0.4	6.7	0	0.8	0.4	8.7	0	4.1	0	0	0	0	0	0	0	0
36351	36352	caiC	0	0	0	0	0	0	0	0	0	0	0	0	0	0	0	0
36363	36364	caiC	1.4	0.9	0	0.5	0	0	0.2	0.2	0	0	0	0	0	0	0	0
36462	36463	caiC	0.8	0	4.3	0	0	0	1.5	0	0	0	0	0	0	0	0	0
36465	36466	caiC	0	0	0	0	0	0	0	0	0	9	0	0	0	10	0	8.7
36507	36508	caiC	0	0	0	0	0	0	0	0	0	0	0	0	0	0	0	0
36510	36511	caiC	0	0	0	0	0	0	0	0	0	0	0	0	0	0.2	0	0
36552	36553	caiC	0	0	0	0	0	0	0	0	0	0	0	0	0	0	0	0
36558	36559	caiC	3.9	3.1	13.4	0.1	4.1	5.1	8.2	1.9	1	2.9	0	0	0.4	3.6	4.5	4.6
36581	36582	caiC	0	0	0	0	0	0	0	0	0	0	0	0	0.3	0	0	0
36605	36606	caiC	0	0	0	0	0	0	0	0	0	0	0	0	0	0	0	0
36612	36613	caiC	0	0	0	0	0	0	0	0	0	0	0	0	0	0	0	0
36621	36622	caiC	0	0	0	0	0	0	0	0	0	0	0	0	0	0	0	0
36677	36678	caiC	0	0	0	0	0	0	0	0	0	0	0	0	0	0.2	0	0
36703	36704	caiC	1.1	0	0.3	0	2	0	4.6	0	21.5	0.4	25.4	0.1	24.2	0.8	19.7	0.9
36711	36712	caiC	0	1.1	0	0	0	0.5	0	0.3	0	0	0	0	0	0	0	0
36779	36780	caiC	0.6	0.2	0	0	0	0	0.5	0.2	0	1.8	0	0	0	0.2	0	0
36819	36820	caiC	0	0	0	0	0	0	0	0	0	0	0	0	0	0	0	0
36840	36841	caiC	0	0	0.8	0	0	0	0	0	16.7	0.2	29.2	0	23	0	10.8	0
36869	36870	caiC	0.1	10.3	0.8	3.2	0	6.2	0	16.1	14.4	6	18	6	14.9	12.1	13.5	12.7
36938	36939	caiC	0	0	0	0	0	0	0	0	0	0	0	0	0	0	0	0
36991	36992	caiC	9.1	1.2	13.3	0	18	0	16	2	0.6	0	0	0	0	0	0	0
37002	37003	caiC	0.1	14.1	0	3.8	0.1	13.2	0	13.1	0.6	0.4	0	0	0.7	1.5	3.8	3.3
37020	37021	caiC	13.3	2.5	11.8	0.7	12.6	5.6	12.7	5.7	0	0	0	0	0.2	0	0	0
37029	37030	caiC	0	0	0	0	0	0	0	0	0	0	0	0	0	0	0	0
37043	37044	caiC	9.5	0	2.4	0	9.4	0	11.1	0	0	0	0	0	0	0	0	0
37051	37052	caiC	26.3	0	9.5	0	26.4	1.4	32.3	0	0.4	0.9	0	0	3.8	2.6	0.4	2.6
37079	37080	caiC	0.1	1.4	0.1	1	0	0	0	0.3	1.9	0	6.4	0	5.7	0	10.6	0
37134	37135	caiC	0.5	0	0.1	0	0	0	0	0	9	0	15.7	0	16.1	0	18.5	0
37149	37150	caiC	0.1	2	0	0	0	1.9	0	7	0	0.3	0	0	0	1.2	0	0
37165	37166	caiC	0	0	0	0	0	0	0	0	0	0.6	0	0	0	0.9	0	0
37175	37176	caiC	0.2	0.1	0	0.6	0	0	0	0	0.9	15.9	0.1	16	2.3	15.3	0	11.6
37214	37215	caiC	12.9	0.2	4.6	0.4	22.2	1.3	16	0	3.8	20.1	0	37.5	4.1	23	1.3	17.8
37217	37218	caiC	0	0.4	0.1	0	0	0	0	0	1.4	0	2.2	0	2	0	3.7	0
37238	37239	caiC	6.2	0	8.5	0	6.3	0.1	10.7	0.3	25.9	0.3	31.8	0	41.3	2.2	34.3	0.8
37245	37246	caiC	0	4	0	6.7	0.1	8.4	0	4.2	0	0	0	0	0	0	0	0
37302	37303	caiC	0	7.5	0	7.4	0.1	9.3	0	7.4	0.2	6.3	0	0	0	3.5	0	9.3
37315	37316	caiC	0	0	0	0	0	0	0	0	0	0	0	0	0	0	0	0
37328	37329	caiC	5.4	2.7	7.3	7.8	8.9	1.4	5.1	1	9.9	2.2	13.3	0	8.7	2.9	6.5	0
37365	37366	caiC	0	0	0	0	0	0	0	0	0	0	0	0	0	0	0	0
37457	37458	caiC	0.3	5.2	0.5	19.6	0	6.8	0	3.5	16.4	33	9.2	28.2	14.6	40.4	9.7	51.8
37461	37462	caiC	1.6	34.6	2.9	31.3	1.4	31.3	3	41.4	27	8.6	33.4	7.3	41.2	13.3	19.9	13.4
37466	37467	caiC	0	0	0.6	0.4	0	0	0	0.3	10.7	0.6	26.9	0	15.9	1.1	22.8	0.1
37503	37504	caiC	0	0	0.7	0	0	0	0	0	33.2	0	40.8	0	33.6	0	33.4	0
37548	37549	caiC	0	0	0	0	0	0	0	0	0	0	0	0	0	0	0	0
37560	37561	caiC	0	0.8	0	2.7	0	1.8	1	0.7	0	8.6	0	17.3	0	4.6	0.8	14.4
37599	37600	caiC	0	0	0	0	0	0	0	0	0	0	0	0	0	0	0	0
37624	37625	caiC	0.1	1.6	0	0.8	0.5	2.3	0	1.4	0	1.2	0	0.4	0	0.4	0	3.3
37659	37660	caiC	0	0.8	0	1.6	0	1	0	0.2	3.2	0.2	3.1	0	2	0.7	0.3	0
37661	37662	caiC	0	0	0	0	0	0	0	0	0	1	0	0	0	1.1	0	0
37683	37684	caiC	0	0	0	0	0	0	0	0	0	0	0	0	0	0	0	0
37696	37697	caiC	0	0	0	0	0	0	0	0	0	0	0	0	0	0	0	0
37706	37707	caiC	0	0	0	0	0	0	0	0	0	0	0	0	0	0	0	0
37710	37711	caiC	0	0.6	0.1	0	0	0	0	0	4.6	3	3.5	0.6	6.6	3.7	2.5	0
37712	37713	caiC	0	0	0	0	0	0	0	0	0	0	0	0	0	0	0	0
37719	37720	caiC	0	0	0	0	0	0	0	0	0	0	0	0	0	0	0	0
37758	37759	caiC	0	0	0	0	0	0	0	0	0.4	4.7	0	2.7	0.1	3.8	0	0.5
37766	37767	caiC	0	0	0	0	0	0	0	0	0	0	0	0	0	0	0	0
37798	37799	caiC	34.1	30.3	47.3	38.6	37.4	36.1	48.9	31.1	2	15.7	5.5	21.9	5.3	10.8	6.5	7.6
37818	37819	caiC	0	0	0	0	0	0	0	0	0	0	0	0	0	0	0	0
37833	37834	IG_caiB	0	0	0.6	0	0	0	0	0	15.2	0	15.9	0	20.1	0.1	11.9	0
37854	37855	IG_caiB	0	17.5	0	15	0	18.6	0.3	21.9	2.1	0	2.7	0	0.9	0.2	0.8	0
37868	37869	IG_caiB	0	0	0	0	0	0	0	0	0	0	0	0	0	0	0	0
37899	37900	caiB	0.4	7.7	0	4.3	0	10.9	0.1	11.2	0	0	0	0	0	0.6	0	1.3
37956	37957	caiB	0.1	0	0	0	0	0	0	0	0.6	0	0	0	1.4	0	1.6	0
37963	37964	caiB	1.2	0	0	0.1	1.7	0	2.9	0	11.6	3.6	3.3	7.2	8.1	2.6	8.7	9.5
38029	38030	caiB	15.4	0.1	6.4	0	22.8	0.1	18.4	0.1	14.9	0	21.8	0	10	0	5.1	0
38115	38116	caiB	52.5	0.1	42.1	0.6	43.6	0	45.7	0.9	7.8	9.6	0.3	12.6	6.9	23.8	2.1	30.1
38141	38142	caiB	0	0	0	0	0	0	0	0	0	0	0	0	0	0	0	0
38167	38168	caiB	0	0	0	0	0	0	0	0	0	0	0	0	0	0	0	0
38192	38193	caiB	10.3	4.7	6.6	3.4	11.5	3.2	3.4	3.1	6.5	2.1	0	10.1	2.5	5.8	1.3	9.8
38206	38207	caiB	70.4	0.6	127.7	0.6	85.1	1	83.4	0.3	0.3	13.3	0	8.2	0.3	25.7	0	6.3
38253	38254	caiB	0	1.2	0	1.6	0	0.2	0	2.5	0	0	0	0	0	0	0	0
38266	38267	caiB	0	0	0	0	0	0	0	0	0	0.3	0	0	0	0.8	0	0
38275	38276	caiB	0.4	14	6	16.2	0.8	16.9	1.3	5.9	0.1	7.9	0	13.2	0.2	10.9	0	6.2
38329	38330	caiB	20.2	0	17.4	0.3	24.3	0.3	32	0	8.9	4.7	6.3	5.1	6.9	11.3	5.9	5.7
38335	38336	caiB	0	0.2	0	0	0	0	0	0	0	0	0	0	0	0	0	0
38356	38357	caiB	0	0	0	0	0	0	0	0	0	0	0	0	0	0	0	0
38382	38383	caiB	7.4	0.1	2.8	0	9.4	0	2	0	0.4	0	2.1	0.1	3.2	0	7.4	0
38398	38399	caiB	15.3	2.1	13.8	0.2	17.5	2.2	23	1.9	4.8	22.3	11.2	5	5	21.3	6.5	19.4
38400	38401	caiB	0	32	0.2	47.2	0.1	41.7	0	33.7	0	0	0	2	0	0	0	0
38418	38419	caiB	6.8	0	3.7	0	9.9	0	8	0	7.7	0.2	0	0	6.8	0	4.8	0
38421	38422	caiB	0	0	0	0	0	0	0	0	0	1	0	0	0	0.6	0	0
38431	38432	caiB	0	5.5	0.1	8	0	3	0	3.1	0.8	0.6	0	0	0.8	1.1	0	0.1
38472	38473	caiB	0	0.2	0	0.4	0	0.6	0	2.3	0.5	0	0.5	0	0.8	1.3	0	1.3
38487	38488	caiB	2.9	2.3	0	0	2.4	1.5	4.2	1.2	9.7	0.2	3.3	0	16.7	0.2	13.2	0
38497	38498	caiB	1.6	0	1.4	0	2.6	0	1.3	0	0	0	0	0	0	0	0	0
38514	38515	caiB	20.3	22	14.5	14.7	18.7	12.9	15.8	28.4	8.3	70.6	25.2	69.7	9.4	74	16.9	36
38530	38531	caiB	3.2	0	0	0	2.9	0	5.2	0	0	1.3	0	0	0	2.1	0	1.8
38542	38543	caiB	0	1.8	0	9.3	0	4.2	0	0.3	0	0	0	0	0	0	0	0
38560	38561	caiB	16	0	3.4	0.3	13.5	0	13.9	0	9.1	3.8	8.2	6.7	18.6	6.7	18.1	2.2
38607	38608	caiB	0	0	0	0	0	0	0	0	0	0	0	0	0	0	0	0
38617	38618	caiB	0	0	0.4	0	0	0	0	0	17.4	0	12.7	0	26.2	0.1	19.9	0
38619	38620	caiB	0	0	0	0	0	0	0	0.5	0	0	0	0	0	0	0	0
38667	38668	caiB	0	0	0	0	0	0	0	0	0	0	0	0	0	0	0	0
38674	38675	caiB	2.7	0	6.9	0	2	0	8.2	0	7.9	2.9	11.6	0	15.9	2.6	18.3	2
38689	38690	caiB	0	0	0	0	0	0	0	0	1.6	0	0	0	4.4	0	2	0
38695	38696	caiB	22.1	20.4	20.3	29.3	26.2	27.3	32.4	33.9	0	8.7	0.1	4.1	0.4	9	0	1.3
38697	38698	caiB	0	1.8	0	0	0	0	0	0.6	0	0	0	0	0	0.7	0	0.7
38715	38716	caiB	0	0	0	0	0	0	0	0	23.3	4.6	9	4.7	23.5	5.1	35.8	5.8
38730	38731	caiB	0	0	0	0	0	0	0	0	0	0	0	0	0	0	0	0
38758	38759	caiB	0	0	0	0	0	0	0	0	0	0	0	0	0	0	0	0
38786	38787	caiB	0.2	1.2	0.2	0	1	0	0.9	0.8	18.6	1.2	9.2	3.8	29	12	35.6	7.7
38797	38798	caiB	0	0	0	0	0	0	0	0	0	0	0	0	0	0	0	0
38827	38828	caiB	0	0	0	0	0	0	0	0	0	0	0	0	0	0.3	0	0
38845	38846	caiB	0.1	0	0	0	0	0	0	0	0.3	0	0	0	0.2	0	2.1	0
38861	38862	caiB	0	0	0	0.1	0	0	0	0	0	0	0	0	0	0	0	0
38899	38900	caiB	0.2	0	0	0	0.5	0	0	0	0	0	0.1	0	0	0	0	0
38903	38904	caiB	0	0	0	0	0	0	0	0	0	0	0	0	0	0	0	0
38943	38944	caiB	0	12.7	0	16.2	0	11.1	0	11.1	0	17.2	0	7.3	0	16.1	0.1	21.9
38995	38996	caiB	0	0	0	0	0	0	0	0	0	0	0	7.8	0	0	0	0
39052	39053	caiB	0	0	0	0	0	0	0	0	0	0	0	0	0	0	0	0
39104	39105	caiB	0.1	0.2	0.4	0	0	0.7	0	0.6	16.1	0.1	18.7	0	14.8	0	15.3	0
39116	39117	IG_caiA	5.8	29.9	11	14.6	3	14.8	6.9	35.8	5.2	0.2	9.6	0	6.3	0.1	7.9	0
39135	39136	IG_caiA	0	2.7	0	5.7	0	2.9	0	5.9	8.8	0.1	4.7	0	9.1	0	9.2	0
39139	39140	IG_caiA	9.8	0	12	0	11.1	0	12.4	0	4.2	7.8	9.3	12.9	2.9	9.4	12.7	6
39164	39165	IG_caiA	0.1	0.7	0	0.3	0	0.7	0	0.6	0	10.5	0	0.2	0	0.5	0	0.7
39173	39174	IG_caiA	0	2.2	0	0	0	2.5	0	2.6	0	0	0	0	0	0	0	0
39182	39183	IG_caiA	0	2.4	0.5	1.1	0	1.9	0	2.9	25.1	2.1	16.1	0.1	19.2	3.2	31.8	0
39198	39199	IG_caiA	3.8	7.1	3.2	15.5	4.9	14.9	3.9	11.1	194.2	0	3	0	3.1	0	3.6	0
39207	39208	IG_caiA	0.2	8.5	0.9	4.4	0	13.8	0.1	6.4	0	1.4	0	9.1	0	2	0	2.5
39245	39246	caiA	0	0.8	0	0	0	0.4	0	0.2	0	0	0	0	0	0	0	0
39251	39252	caiA	0	0	0	0	0	0	0	0	1.9	0.9	8.6	0	9.4	0.6	2.9	0
39319	39320	caiA	0	0	0	0	0	0	0	0	0	8.8	0	4.2	0.1	7.8	0	12.8
39396	39397	caiA	0	0	0	0	0	0	0	0	0	0	0	0	0	0	0	0
39431	39432	caiA	19.9	0.6	7.9	0.4	23.2	1.3	13.2	1.5	1.5	0.1	0	0	4.7	0.3	3.1	0
39494	39495	caiA	28.1	40.5	20	30.1	33.2	36.4	33.5	37	12.2	11.4	6	9.3	12.1	17.6	10.3	13.7
39517	39518	caiA	0	0.9	0	0	0	0	0	0	0	0	0	0	0	0	0	0
39570	39571	caiA	0.2	12.2	1.6	26	0	14.3	0.1	14.3	49.3	10.8	37.8	20.6	62.8	15	70.1	7.5
39602	39603	caiA	0	0	0	0	0	0	0	0	0	0	0	0	0	0	0	0
39636	39637	caiA	0	0	0	0	0	0	0	0	0	0	0	0	0.3	0	0	0
39641	39642	caiA	4.9	2.5	4.2	2.9	4.2	1.6	2.3	1.9	8.3	0	14.6	0.2	11.1	0.9	6.5	1.9
39655	39656	caiA	0	0	0	0	0	0	0	0	0	0	0	0	0	0	0	0
39696	39697	caiA	0	0	0	0	0	0	0	0	0	0	0	0	0	0	0	0
39705	39706	caiA	0	0	1.2	0	0	0	0	0	8.9	0.1	18.6	0	14.9	0	20.5	0
39771	39772	caiA	0.5	0	1.7	0.6	1.6	0	1.2	0	40.7	8.6	23.8	20.1	42.5	7.1	34.3	3.6
39777	39778	caiA	0	0	0	0	0	0	0	0	0	0	0	0	0	0	0	0
39828	39829	caiA	3.2	21.3	0.2	17.5	2.8	35.2	2.7	30	2.1	7	5.4	6.5	2.6	4.5	1.4	10
39848	39849	caiA	0	0	0	0	0	0	0	0	0	0	0	0	0	0	0	0
39896	39897	caiA	1.4	0.2	0.6	0	0.4	0.4	2.2	0.2	3	2.1	1.9	0	4.1	0.3	4.1	6.2
39905	39906	caiA	0	0.1	0	0	0	0	0	0.6	0.6	0	0.4	0	0.2	0	0	0
39918	39919	caiA	14.2	0.1	8.5	0	18.4	0	8.3	0	0	0.9	0	0	0	0.4	0	0
39921	39922	caiA	10.9	7.5	5.5	6.2	9.6	7.6	6.5	8.5	31.4	0	26.5	0	33.6	0	15	0
39930	39931	caiA	0	10.9	0.9	13.7	0.8	9.7	0.7	11.4	13.9	0	25.2	0.1	15.6	0.1	21	0
39933	39934	caiA	0.7	4.2	0.3	0.2	0.9	8.1	0.4	5.8	5.5	19.8	5.5	10	3.2	19.2	8.7	17.6
39939	39940	caiA	0.4	0	0	0	0	0	0.9	0	3.9	0	1.3	0	3.2	0.5	0	0
39944	39945	caiA	0	0	0	0	0	0	0	0	0	0	2.7	0	0.5	0	2.4	0
39951	39952	caiA	0	0	0	0	0	0	0	0	0	1.9	0	0	0	1	0	0.3
39960	39961	caiA	0	0	0	0	0	0	0	0	0	0	0	0	0	0	0	0
39966	39967	caiA	0.4	0	0.7	0	0	0.5	0.1	0	23.9	1.1	21.6	0.2	27.2	1.1	33.9	0
39968	39969	caiA	0.9	31.8	0	24.6	1.1	28.9	0.2	35	0.4	10.1	0	9.5	0.5	8.1	2	14.2
39984	39985	caiA	0	0	0	0	0	0	0	0	0	0	0	0	0	0	0	0
40014	40015	caiA	0	0	0	0	0	0	0	0	0.5	0.2	0.2	1.5	0.1	2	0	1.4
40038	40039	caiA	0	0	0	0	0	0	0	0	0	0	0	0	0	0	0	0
40059	40060	caiA	0.5	0	0.4	0	0	0	0.8	0	1.7	0	8	0	7.2	0	3	0
40124	40125	caiA	15.2	0	10.1	0	20.4	0	8.2	0	0	0	0	0	0.4	0	1.3	0
40133	40134	caiA	22.4	4.5	38.5	0.6	35.7	1.4	39.9	2	7.1	24.3	5.3	42.9	11.5	41.2	5.4	35.9
40182	40183	caiA	0	8.5	0	8.1	0	16.7	0	12.5	2.4	0	1.8	0	7.2	0.2	6.5	0
40236	40237	caiA	0	0	0	0	0	0	0	0	0	0	0	0	0	0	0	0
40242	40243	caiA	0	0	0	0	0	0	0	0	0	0	0	0	0	0	0	0
40274	40275	caiA	0	0	0	0	0	0	0	0	0	0	0	0	0	0	0	0
40304	40305	caiA	3.6	0	14	0.4	2.3	0	1.7	0	6.6	19.5	10.8	5	5.8	13.7	8.1	27.3
40341	40342	caiA	0	0	0	0	0	0	0	0	0	0	0	0	0.2	0	0	0
40372	40373	caiA	0	1	0	0.9	0	3.1	0	1.7	0	0	0	0	0	0	0	0
40377	40378	caiA	0	0	0	0	0	0	0	0	0	0	0	0	0	0	0	0
40402	40403	IG_caiT	0	0	0	0	0	0	0	0	0	0	0	0	0	0	0	0
40414	40415	IG_caiT	11.8	0.1	14.6	0.1	8	0.2	9.5	0	8.5	0	5	0	2.3	0	0	0
40418	40419	caiT	0	0	0.2	0	0	0	0	0	5.9	0	8.6	0	6.6	0.1	4.9	0
40446	40447	caiT	0	0	0.4	0	0	0	0	0	9.3	0.3	15.4	0	12.2	0.2	1.7	0
40449	40450	caiT	0	0.1	0	0	0	0	0	0	0.3	0	0	0	0	0	0.2	0
40467	40468	caiT	0	0	0	0.5	0	0	0	0	0	16.3	0.8	11.2	0.6	14	0	16.8
40503	40504	caiT	0	0	0	0	0	0	0	0	0	0	0	0	0	0	0	0
40551	40552	caiT	3	0	0.7	0	3.8	0	3.7	0.1	0.9	0	5.5	0	5	0.2	2.9	0
40557	40558	caiT	0	0	0	0	0	0	0	0	0	0	0	0	0	0	0	0
40584	40585	caiT	0	0	0	0	0	0	0	0	0	0	0	0	0	0	0	0
40618	40619	caiT	0.1	8.6	0	8.7	0	4.4	0	6.7	1.4	0	0	0	2.6	0	4.4	0
40647	40648	caiT	0	7.6	0	4.2	0	9	0	3.4	0	8.1	0	18.1	0	5.1	0	16.5
40649	40650	caiT	46.7	29.7	24.7	27.5	55.4	29.2	44.6	23.2	0.4	6.8	0	6.1	0.6	6.5	0	12.7
40662	40663	caiT	0	0	0	0	0	0	0	0	0	0	0	0	0	0	0	0
40671	40672	caiT	0	0	0	0	0	0	0	0	0	0	0	0	0	0	0	0
40683	40684	caiT	0	0.1	0.1	0	0	0	0	0.1	12.4	0.1	10.3	0	26.4	0.2	19.1	0
40769	40770	caiT	0.3	1.3	0	3	0	2.1	0	0.7	2.3	0	0	1.1	3	0	2.1	2
40806	40807	caiT	1.1	9.4	0	22.5	0.9	13.3	1.9	7.9	0	9.6	0	1.7	0	6.7	0	8.3
40810	40811	caiT	20.1	17.8	45.7	16.4	23.7	20	13.8	24.2	10.5	11.4	4.7	9.4	11	12.5	8.8	19.7
40827	40828	caiT	1	0.8	2.9	0.5	0.6	2.3	1.3	1.5	9.1	5.3	15.7	15.9	13.8	4.1	18.2	1.4
40830	40831	caiT	0	0	0	0.1	0	0	0	0	0	2	0	3	0.2	2.1	0	4.1
40837	40838	caiT	0.1	0	0	0.1	0	0	0	0	0	9.9	0	3.9	0	10.1	0	6.7
40905	40906	caiT	0.2	0.2	0	0.7	0	0.9	0	2.6	0	1.3	0.1	10.5	0	0.2	0	1.7
40935	40936	caiT	5.3	13.6	4.3	19.1	7.2	9.9	1.2	18.1	0	7.6	0	13.9	0	9	0	16.1
40947	40948	caiT	0.4	0.1	0	0	0	0	0	0	1.1	0	0	0	0	0	0	0
40952	40953	caiT	71.9	54	47.1	26.5	64.9	56.8	61.6	54.3	38.6	20.4	34.1	14.4	31.8	21	41	18.5
40973	40974	caiT	0	0	0	0	0	0	0	0	0	0	0	0	0.2	0	0	0
41007	41008	caiT	0	7.4	0	10.9	0	8.1	0	11.6	0	0	0	0	0	0	0	1.4
41022	41023	caiT	0	0.5	0	0	0	0	0	0	0	0	0	0	0	0	0	0
41024	41025	caiT	0.4	0.6	4.9	1.1	0	0	0.5	0.3	0	0.7	0	0	0	0.5	1.1	0
41045	41046	caiT	0	4.8	0	11	0	3.8	0	2.6	0	3	0	8.5	1.3	0.7	0.5	0
41078	41079	caiT	0.4	0	0.4	0	0.5	1.2	0	0.3	7.1	1.1	7.5	0	6.3	0.5	4.1	0
41141	41142	caiT	0	2.5	0.4	0.5	0	2.6	0	1.7	17.6	18.6	17.2	7.9	26.5	14.6	38.1	19.7
41145	41146	caiT	35.6	1.3	55.5	0.1	36.7	0.2	35.6	0.6	4.4	0	0.8	0	4.3	0	2.3	0
41163	41164	caiT	0	0.7	0.2	0.2	0	2.1	0	0.2	0.3	1.5	5.3	0	1.5	0.2	0	0
41167	41168	caiT	0.2	0	0	0	0	0	0	0	0.8	0	0	0	0	0.7	0	0.1
41211	41212	caiT	0	0	0	0	0	0	0	0	0	0	0	0	0.5	0	0	0.6
41223	41224	caiT	3.5	0.6	0.4	0	2.2	1.7	5.1	0	0	0	0	0	0	0.3	0	2.7
41232	41233	caiT	0	0	0	0	0	0	0	0	0	2.2	0	7.1	0	2.3	0	0.8
41250	41251	caiT	0	0	0	0	0	0	0	0	0	0	0	0	0	0	0	0
41277	41278	caiT	4.5	6.1	8	8.9	6.6	6.5	8.7	4.1	25	76.8	40.3	105.5	27.8	87.4	39	102.7
41316	41317	caiT	0	0	0	0	0	0	0	0	0	0	0	0	0	0	0	0
41345	41346	caiT	0.1	27.4	0.1	31.4	0.1	27.6	0.1	26.3	1.4	1.6	0	0	3.5	3.1	1	4.7
41361	41362	caiT	0	0	0	0	0	0	0	0	0	0	0	0	0	0	0	0
41395	41396	caiT	0	0.3	0	0.8	0	0	0	0	0.1	12.1	0	6.8	1.1	9.4	1.4	7.3
41456	41457	caiT	17.9	2.4	16.2	0.9	16.9	5	24.7	4.2	15.7	19.5	10.4	32.1	11.5	16.7	8	10.8
41483	41484	caiT	2	17.5	0	35	1.8	22.5	4.5	29.3	0	19.9	0	14.8	0	22.3	0	15
41522	41523	caiT	0	0	0	0	0	0	0	0	0	0	0	0	0	0	0	0
41563	41564	caiT	0	16.2	0	5.4	0.1	7.8	0	15.7	0.8	3	0	8	2.1	3.1	3.7	2.4
41588	41589	caiT	16.4	4.6	10.1	2.6	14.9	2.6	22	3.2	0	19.1	0	33.8	0.9	20.4	0.5	21.9
41591	41592	caiT	13.5	0.2	9.5	0.1	10.9	0.5	16.6	1.6	0	0	0	0	0.5	0.6	0	2.1
41594	41595	caiT	30.6	36.3	33.7	14.3	26	35.5	47.8	39.2	17.2	14.8	33.3	11.8	21.1	18.8	13.2	15.7
41620	41621	caiT	0.2	16.4	0	17.4	0	19	0	26.9	0	0	0	0	0	0	0	0
41634	41635	caiT	1.1	7.5	0	5.2	1	5.7	1.6	6.5	0.8	10.3	0	21.4	0.2	20.6	2.3	30.9
41652	41653	caiT	1.6	0.2	0.3	0	2.8	0	1.8	0	0	0	0	0	0	0	0	1.7
41673	41674	caiT	0.3	0	0	0	0	0	0.4	0	0	0	8.9	0	2.3	0	2.2	0
41691	41692	caiT	0	0	0	0	0	0	0	0	0	0.6	0	0	0	0	0	0
41695	41696	caiT	0	16.1	0	13.9	0	24.3	0	17.2	4.7	0	0.6	0	3	0	7.5	0
41711	41712	caiT	0	2.6	0.3	1.6	0	2.1	0	1.8	12.3	0	21.7	0.1	15.2	0.2	16	0
41757	41758	caiT	0.3	0	0.5	0	0.7	0	0.2	0	14	9.1	14.2	8.3	14.2	14	12.6	21.9
41759	41760	caiT	4	5.4	4	11	3.6	1.9	4.2	11	27.7	0.1	12.5	0	25.6	0	20.6	0
41782	41783	caiT	0	0	0	0	0	0	0	0	0	0	0	0	0	0	0	0
41795	41796	caiT	0	0	0	0	0	0	0	0	0.8	0	0	0	0	0	0	0
41803	41804	caiT	0	0	0	0	0	0	0	0	0	0	0	0	0	0	0	0
41811	41812	caiT	0	0	0	0	0	0	0	0	0	0	0	0	0	0	1.9	0
41814	41815	caiT	0	0	0	0	0	0	0	0	0	0	0	0	0	0	0	0
41847	41848	caiT	0	0	0	0	0	0	0	0	0	0	0	0	0	0	0	0
41860	41861	caiT	0	0	0	0	0	0	0	0	0	0	0	0	0	0	0	0
41872	41873	caiT	0	0	0	0	0	0	0	0	0	0	0	0	0	0	0	0
41875	41876	caiT	0	0	0	0	0	0	0	0	0	0	0	0	0	0	0	0
41902	41903	caiT	0	0	0	0	0	0	0	0	0	0	0	0	0	0	0	0
41936	41937	IG_fixA	0	0	0	0	0	0	0	0	0	0	0	0	0	0	0	0
41957	41958	IG_fixA	0	0	0	0	0	0	0	0	0	0	0	0	0	0	0	0
41961	41962	IG_fixA	0	0	0	0	0	0	0	0	0	0	0	0	0	0	0	0
41983	41984	IG_fixA	0	0	0	0	0	0	0	0	0	0	0	0	0	0	0	0
41992	41993	IG_fixA	0	0	0	0	0	0	0	0	0	0	0	0	0	0	0	0
41999	42000	IG_fixA	0	0	0	0	0	0	0	0	0	0	0	4.7	0	0.4	0	0
42002	42003	IG_fixA	0	0	0	0	0	0	0	0	0	0	0	0	0	0	0	0
42004	42005	IG_fixA	0	0	0	0	0	0	0	0	0	0	0	0	0	0	0	0
42008	42009	IG_fixA	0	0	0	0	0	0	0	0	0	0	0	0	0	0	0	0
42011	42012	IG_fixA	0	0	0	0	0	0	0	0	0	0	0	0	0	0	0	0
42014	42015	IG_fixA	0	0	0	0	0	0	0	0	0	0	0	0	0	0	0	0
42031	42032	IG_fixA	0	0	0	0	0	0	0	0	0	0	0	0	0	0	0	0
42038	42039	IG_fixA	0	0	0	0	0	0	0	0	0	0	0	0	0	0	0	0
42045	42046	IG_fixA	0	0	0	0	0	0	0	0	0	0	0	0	0	0	0	0
42052	42053	IG_fixA	0	0	0	0	0	0	0	0	0	0	0	0	0	0	0	0
42059	42060	IG_fixA	0	0	0	0	0	0	0	0	0	0	0	0	0	0	0	0
42066	42067	IG_fixA	0	0	0	0	0	0	0	0	0	0	0	0	0	0	0	0
42080	42081	IG_fixA	0	0	0	0	0	0	0	0	0	0	0	0	0	0	0	0
42104	42105	IG_fixA	0	0	0	0	0	0	0	0	0	0	0	0	0	0	0	0
42122	42123	IG_fixA	0	0	0	0	0	0	0	0	0	0	0	0	0	0	0	0
42132	42133	IG_fixA	0	0	0	0	0	0	0	0	0	0	0	0	0	0	0	0
42135	42136	IG_fixA	0	0	0	0	0	0	0	0	0	0	0	0	0	0	0	0
42147	42148	IG_fixA	0	0	0	0	0	0	0	0	0	0	0	0	0	0	0	0
42163	42164	IG_fixA	0	0	0	0	0	0	0	0	0	0	0	0	0	0	0	0
42170	42171	IG_fixA	0	0	0	0	0	0	0	0	0	0	0	0	0	0	0	0
42187	42188	IG_fixA	0	0	0	0	0	0	0	0	0	0	0	0	0	0	0	0
42200	42201	IG_fixA	0	0	0	0	0	0	0	0	0	0	0	0	0	0	0	0
42208	42209	IG_fixA	0	0	0	0	0	0	0	0	0	0	0	0	0	0	0	0
42228	42229	IG_fixA	0	0	0	0	0	0	0	0	0	0	0	0	0	0	0	0
42244	42245	IG_fixA	0	0	0	0	0	0	0	0	0	0	0	0	0	0	0	0
42259	42260	IG_fixA	0	0	0	0	0	0	0	0	0	0	0	0	0	0	0	0
42265	42266	IG_fixA	0	0	0	0	0	0	0	0	0	0	0	0	0	0	0	0
42281	42282	IG_fixA	0	0	0	0	0	0	0	0	1.4	0	0	0	1.7	0	2.9	0
42303	42304	IG_fixA	0	0	0	0	0	0	0	0	0	0	0	0	0	0	0	0
42313	42314	IG_fixA	0	0	0	0	0	0	0	0	0	0	0	0	0	0	0	0
42321	42322	IG_fixA	0	0	0	0	0	0	0	0	0	0	0	0	0	0	0	0
42332	42333	IG_fixA	0	0	0	0	0	0	0	0	0	0	0	0	0	0	0	0
42344	42345	IG_fixA	0	0	0	0	0	0	0	0	0	0	0	0	0	0	0	0
42350	42351	IG_fixA	0	0	0	0	0	0	0	0	0	0	0	0	0	0	0	0
42354	42355	IG_fixA	0	0	0	0	0	0	0	0	0	0	0	0	0	0	0	0
42366	42367	IG_fixA	0	0	0	0	0	0	0	0	0	0	0	0	0	0	0	0
42411	42412	fixA	0	0	0	0	0	0	0	0	0	0	0	0	0	0	0	0
42414	42415	fixA	0	0	0	0	0	0	0	0	0	0	0	0	0	0	0	0
42421	42422	fixA	0.1	9.9	0	5.6	0.1	6.1	0	7.2	0	0	0	0	0	0	0	0
42423	42424	fixA	0	0	0	0	0	0.5	0	0	0	0	0	0	0.1	0	0	0.4
42447	42448	fixA	0	0	0	0	0	0	0	0	0	0	0	0	0	0	0	0
42459	42460	fixA	0	1.4	0	0	0	1.1	0	0.3	0	0	0	0	0	0.3	0	0
42476	42477	fixA	0	0	0.6	0	0	0	0	0	22.2	12.9	10.6	8.3	15	15.6	44.7	10.4
42503	42504	fixA	0	0	0	0	0	0	0	0	0	0	0	0	0	0	0	0
42511	42512	fixA	0	0.5	0	0.3	0	0	0	0.2	0	0	0	0	0	0.8	0	0
42525	42526	fixA	16.9	0.1	43.4	0.1	18.4	0.3	13.4	0	0	0	0	0	0	0	0	0
42545	42546	fixA	0	0.3	0	0	0	0	0	0.9	0	0	0	0	0	0	0	0
42581	42582	fixA	15.6	40.2	6.4	35.3	12	39.9	16.6	34.4	18.7	3	22.7	0.2	21.1	3.1	20.5	3.1
42594	42595	fixA	0	0	0	0	0	0	0	0	0	0	0	0	0	0	0	0
42621	42622	fixA	0	0.2	0	0	0	0	0	0	6.9	5.3	0	4.8	12.5	9.1	9	4.8
42632	42633	fixA	0	0	0	0	0	0	0	0	0	0	0	0	0	0	0	0
42778	42779	fixA	3.8	0.1	3.4	0.1	3.5	0	7.5	0	0.1	4.5	0	3	0.1	3.6	0	6.1
42819	42820	fixA	0	0	0	0	0	0	0	0	0	0	0	0	0	0	0	0
42831	42832	fixA	0	0	0	0	0	0	0	0	0	0	0	0	0	0	0	0
42849	42850	fixA	0	0	0	0	0	0	0	0	0	1.1	0	6	0	1.3	0	1.9
42867	42868	fixA	0	0.2	0	0.8	0	0	0	0	0.5	1.7	0	0	2.6	0.6	6.1	0
42911	42912	fixA	0.1	5.3	0.3	4.2	0	8	1.9	4	0.2	3.9	0	3.1	0.2	4.8	0	7
42951	42952	fixA	0	0	0	0	0	0	0	0	0.3	4.8	0	1.3	0	3.5	0	5.4
43016	43017	fixA	5.1	0	5.9	0	4.8	0	5.8	1.2	0	1.1	0	0	0	2.9	0	4.2
43032	43033	fixA	0	0	0	0	0	0	0	0	0	0	0	0	0	0	0	0
43041	43042	fixA	0	0	0	0	0	0	0	0	0	0.7	0	0	0.8	0.2	0	0.6
43171	43172	fixA	0	3.2	0	0.3	0	3.3	0	1.6	0	1	0	9.3	0	5.5	0	0.4
43175	43176	IG_fixB	0	0.8	0	0.2	0	0.8	0	0.1	0	0	0	0	0	0	0	0
43187	43188	IG_fixB	16.5	7.2	27.4	19	11.7	5.1	26.7	3.6	8.3	10.6	28.6	14.7	21.6	21.4	9.9	44.1
43213	43214	fixB	0	0	0	0	0	0	0	0	0	0	0	0	0	0	0	0
43223	43224	fixB	0	0	0	0	0	0	0	0	0	0	0	0	0	0	0	0
43267	43268	fixB	0	0	0	0.9	0	0	0	0	0	0	0	0	0	0.7	0	1.9
43271	43272	fixB	0	0	0	0	0	0	0	0	0	0	0	0	0	0	0	0
43334	43335	fixB	0	0	0	0	0	0	0	0	0	3.8	0	7.6	0	5.5	0	1.8
43351	43352	fixB	0	0	0	0	0	0	0	0	0	0.5	0	0	0	1.7	0	2
43386	43387	fixB	0	0	0	0	0	0.1	0	0	0	0	0	0	0	0	0	0
43409	43410	fixB	0	0.5	0	0	0.1	1.4	0	0.6	3.3	0.9	4.9	0	3.8	0	4.9	0
43468	43469	fixB	0	10.8	0.2	32.8	0.1	13.8	0	9.4	0	0	0	0	0	0	0	0
43488	43489	fixB	0	0	0	0	0	0	0	0	0	0	0	0	0	0	0	0
43496	43497	fixB	0	0	0	0	0	0	0	0	0	0	0	0	0	0	0	0
43511	43512	fixB	4.9	3	0.5	0	6.4	2.4	4.9	2.6	0	0	0	0	0	0	0	0
43534	43535	fixB	0	25.2	2.1	42.1	0	25.6	0.3	11.1	1.7	3	0	0	1.7	2.6	0	5.2
43544	43545	fixB	0	0	0	0	0	0	0	0	0	0	0	0	0	1.2	0	1.9
43569	43570	fixB	0	0	0.1	0	0.5	0	0	0	6.6	1.3	2.7	0	8.2	2.8	1	0
43611	43612	fixB	2.1	0.2	0	0	0	0	0	0	0	0	0	0	0	0	0	0
43618	43619	fixB	0	0	0	0	0	0	0	0	0	0	0.1	0	0	0	0	0
43718	43719	fixB	0	0	0	0	0	0	0	0	0	0	0	0	0	0	0	0
43799	43800	fixB	0	1.8	0	6.1	0	3.3	0	1.3	0	0	0	0	0	0	0	0
43849	43850	fixB	28.9	17.9	31.5	19.5	28.3	17.4	40.8	16.2	0	0	0	0	1.3	0	0	0
43914	43915	fixB	1.2	0.5	0	0.6	0	0	0.8	0	0	15.7	0.1	12.1	1.1	26	2.9	32.9
43922	43923	fixB	0	0	0	0.1	0	0	1.2	0	0	7.9	0.1	4.8	0.2	6.6	0	10.8
43953	43954	fixB	0	18.6	0.1	10.6	0	10	0	11.7	0.4	0	0	0	0.3	0	0	0
44000	44001	fixB	0	0	0	0	0	0	0	0	0	0	0	0	0	0	0	0
44030	44031	fixB	6.7	0	4.1	0.5	5.4	0	6	0	0.9	12.1	0.2	19.8	0.8	12.8	3	9.6
44036	44037	fixB	0.1	0	0	0	0	0	0	0	0	0.3	0	0	0	0	0	0
44058	44059	fixB	0.1	0	0	0	0	0	0	0	0	0	0	0	0	0	0	0
44067	44068	fixB	5.8	0	0.9	0	10.2	0	14.5	0	5.2	0	2.9	0.2	8.2	0.2	16.8	0
44119	44120	fixB	0	0	0	0.4	0	0	0	0	0.1	13.4	0.1	22.3	0.1	16.5	0	22.3
44179	44180	IG_fixC	5.6	1.6	5.5	0	5.9	1.7	8	3.9	11.1	0	15.9	0	14.6	0.3	26	0
44191	44192	fixC	0	3.7	0	5.6	0	2.9	0	5.5	0.7	30.2	0.2	41.1	0.6	31.5	0.1	30.1
44274	44275	fixC	3.2	0	0.1	0	4.5	0	0.3	0	3.4	0	9.1	0	5.5	1.7	5.5	1.3
44278	44279	fixC	0	0	0	0	0	0	0	0	0	2.4	0	0	0	3.1	0	0.5
44330	44331	fixC	0	0.1	0	0	0	0	0	0.1	5	0	10.9	0	11.8	0	12.9	0
44353	44354	fixC	8.7	8.5	11.8	10	5.6	9	12.4	10	20.3	9.9	37.4	14	24.9	14.1	24.4	14.3
44382	44383	fixC	5	9	9.2	6.1	1.1	17.6	2.2	8.5	0	0	0	0	0.2	0	0	0
44416	44417	fixC	0.5	0.5	0	0	0	0	1.2	0	0	0	0	0	0	0.5	0	0
44440	44441	fixC	0.5	0	0	1.5	0	1	0	0	0	3.7	0	11.8	0.5	12.3	0	9.3
44447	44448	fixC	0.2	7.6	0	0.8	0.8	6	1.2	7.5	0	9	5	9.6	0	11.7	0	5.1
44486	44487	fixC	0	0.2	0	4	0	0	0	0	0	13	0	8.3	0	17.3	0	12.5
44503	44504	fixC	0	0.1	0	0	0	0	0	1	0.6	0	0.5	0	0.2	0	0	0
44553	44554	fixC	2	5.7	0	5	0	3.7	3.8	5.8	4.9	0.6	9.7	6.1	6.9	2.6	8.6	2.7
44557	44558	fixC	0	0	0	0	0	0	0	0	0	0	0	0	0	0	0	0
44575	44576	fixC	0	0	0	0	0	0	0	0	0	0	0	0	0	0	0	0
44583	44584	fixC	19.6	0.2	19.5	0	18.7	0.2	19.6	0	0	0.8	0.9	0	0	0	2.4	0
44610	44611	fixC	0	0	0.3	0.1	0	0	0	0	2.3	1.2	5.1	0	2.6	2.1	1.3	0
44751	44752	fixC	0	0	0	0	0	0	0	0	0	0	0	0	0	0	0	0
44764	44765	fixC	0	0	0	0	0	0	0	0	1.1	0	0	0	0.1	0	0	0
44791	44792	fixC	0.8	1.6	0	0.8	0.7	3.2	1.5	2.6	0	0	0	0	0	0	0	0
44858	44859	fixC	5.7	5.1	3.6	10.9	3.6	6.1	7.2	10.3	42	0.8	16.8	0	37	2.9	26.9	2.3
44860	44861	fixC	4.8	0	10.4	0.1	5.9	0	12.8	0.6	0.9	0	2.4	0	1.1	0	5.9	0
45005	45006	fixC	0	0.9	0	0	0	0	0	1.2	0.9	0	0	0	1.6	0	0	0
45018	45019	fixC	0	1.7	0	0	0	0.3	0	1.5	0	0	0	0	0	0	0	0
45069	45070	fixC	3.9	0.5	9.2	0	6.3	0	3.2	0	34.4	0.3	36.1	0.1	41.7	0.2	39.2	0
45100	45101	fixC	8.5	4.9	1.9	5.3	6.3	9	7.5	14.3	14.6	23	18.7	14.7	17.6	33.2	11.9	32.1
45115	45116	fixC	0	1.1	0	1.8	2.6	2.6	0	2.3	8.8	0	9.2	0	7.5	0	7.9	0
45127	45128	fixC	0	0	0	0	0	0	0	0	0	0	0	0	0	0	0	0
45202	45203	fixC	0	0	0	0	0	0	0	0	0	0	0	0	0	0	0	0
45221	45222	fixC	0	0	0	0	0	0	0	0	0	0	0	0	0	0	0	0
45256	45257	fixC	0	0.3	0	0	0	1.7	0	0	0	0	0	0	0	0	0	1.2
45262	45263	fixC	32	71	28.7	109.3	23.1	106.9	29.4	94.5	30.6	56.5	19.8	38.1	32.7	54.7	36.3	55.2
45266	45267	fixC	5.8	8.9	0.8	4	2.7	8.9	4.3	6.9	0	1.1	0	0	0	1.1	0	2.4
45276	45277	fixC	0	0	0	0	0	0	0	0	0	0	0	0	0	0	0	0
45292	45293	fixC	0	0	0	0	0	0	0	0	0	0	0	0	0	0	0	0
45307	45308	fixC	0	0	0	0	0	0	0	0	0	0	0	0	0	0	0	0
45314	45315	fixC	0	0	0	0	0	0	0	0	0	0	0	0	0	0	0	0
45429	45430	fixC	0	2.6	0	0	0	2	0	4.8	0	0	0	0	0	0	0	0
45462	45463	fixC	0	0	0.3	0	0	0	0	0	26.1	0	21.2	0.1	28.5	0.2	41.8	0
45504	45505	fixX	0	0	0	0	0	0	0	0	0	0	0	0	0	0	0	0
45558	45559	fixX	0	0	0	0	0.2	0	0.1	0	0	9.2	0	21.4	0	10	0	5.5
45604	45605	fixX	0	0	1.3	0	0	0	0	2.2	20.5	0	31.4	3	27.2	0.5	33.1	0
45640	45641	fixX	0	0	0	0	0	0	0	0	0	0	0	0	0.1	0	0	0
45709	45710	fixX	0	0	0	0	0	0	0	0	0	0	0	0	0	0	0	0
45742	45743	fixX	0	0	0	0	0	0	0	0	0	0	0	0	0	0	0	0
45762	45763	IG_yaaU	12.7	15.1	24.1	34.8	14.7	18.7	8.1	9	2.6	9.3	3.3	6.2	1.7	9.7	12.5	18.8
45766	45767	IG_yaaU	0	0	0	0.4	0	0	0	0.7	0.5	23.4	1.4	25.8	0.2	24.4	0.1	20.4
45802	45803	IG_yaaU	35.6	13.3	42.7	12.6	41	18.4	36.7	15.8	0	0	11.8	0	0	0	0	0
45848	45849	yaaU	0	4.4	0.5	0.5	0	4.2	0	2.5	10.1	1.5	16.5	1.8	17.2	0	26	1.1
45900	45901	yaaU	10.9	6.5	30.6	1.9	9.2	2.9	12.2	6.7	6.4	15.9	2.1	5.4	3.2	22.5	10.3	27.2
45904	45905	yaaU	1.2	12.5	0.1	6.4	3.9	10.5	3.8	17.7	4.2	5.6	1.2	7.6	6.4	8.9	2.3	9.1
45910	45911	yaaU	0	0	0.4	0	0.1	0	0	0	21.4	3.7	11.1	1.3	20.8	3	25.4	5
46029	46030	yaaU	0.1	29.2	0	40.9	0	27.7	0	32.1	0	0	0	0	0	0	0	0
46031	46032	yaaU	10.3	0.1	6.7	0	9	0	5.6	0	0	0	0	0	0	0	0	0
46040	46041	yaaU	0	0	0	0	0	0	0	0	0	0	0	0	0	0	0	0
46073	46074	yaaU	0	0	0	0	0	0	0	0	0	3	0	0	0.3	4.7	0	0.3
46093	46094	yaaU	0	0	0	0	0	0	0	0	0	0	0	0	0	0	0	0
46147	46148	yaaU	3.6	0	1.2	0	0.9	0	3.9	0	0	0.7	0	0	0	0.6	0	4.3
46151	46152	yaaU	0	3	0	10.5	0	4.8	0	4.8	1.1	0	0	0	1.4	0	0	0
46176	46177	yaaU	0	10.3	0	15.3	0.1	15.5	0	13.9	0	0.5	0	0	0	0.2	0	0
46214	46215	yaaU	0	0	0	0	0	0	0	0	0	0	0	0	0	0	0	0
46244	46245	yaaU	0	0.4	0	0.3	0.9	0	0	0	0	3.4	0	10.7	0	4.8	0	5.6
46260	46261	yaaU	3.2	3	16.5	0.4	2.9	3.2	5.7	1.2	2.9	0	5.3	0	3.4	0.2	5	0
46293	46294	yaaU	0	0	0	0	0	0	0	0	0	0	0	0	0	0	0	0
46302	46303	yaaU	11.4	0.8	9.4	0	14.9	0	8	0.6	0	0	0	0	0	0.1	0	0
46337	46338	yaaU	0	0	0	0	0	0	0	0	0	0	0	0	0	0	0	0
46405	46406	yaaU	4.8	28.5	0.8	37.1	6.3	42.3	8.3	37.5	9.4	0	2.7	0	8.4	0.2	0.3	0
46408	46409	yaaU	2.3	0	0	0	2	0	2.9	0	0	0.2	0.7	3.6	0	3.2	0	0
46423	46424	yaaU	0	0	0	0	0	0	0	0	0	0	0	0	0.8	0	0	0
46517	46518	yaaU	0	0	0	0	0	0	0	0	7.4	0	19.1	0.1	13.7	0	11.7	0
46593	46594	yaaU	2	2.5	0	0	1.9	1.4	7.4	1.5	0.3	2.3	0	0	0	0	0	0
46654	46655	yaaU	0	0	0	0	0	1.3	0	0.4	0	0	0	0	0	0	0	0
46670	46671	yaaU	40.8	24	21.3	28.4	46.5	28.9	51	35.8	0	0	0	0	0	0	0	0
46682	46683	yaaU	1.5	0	0.3	0.4	2	0	1.9	0	10.3	21.5	11.4	24.2	13.5	28.1	14.7	27.5
46694	46695	yaaU	0	0	0.3	0	0	0	0	0	5.8	0.8	7.3	0	3.1	0.2	1.5	0
46714	46715	yaaU	15.8	0	16.9	0	14.2	0	18.9	0	0	0	0	0	0	0	0	0
46789	46790	yaaU	0	0	0	0	0	0	0	0	0	0	0	0	0	0	0	0
46799	46800	yaaU	0	0	0	0	0	0	0	0	0	0	0	0	0	0	0	0
46816	46817	yaaU	7.9	0.5	3.7	0.3	10.7	0.5	9.5	0	0	9.5	0	8	0	8.9	0	5.7
46836	46837	yaaU	24.5	9	26.5	3.6	27.6	8.1	26.9	9.4	0.9	1.5	0	0	3.4	2.6	0.2	5.1
46862	46863	yaaU	0.1	0.2	0	0.7	0.8	0.8	0	1.4	0	0	0	0	0	0	0	0
46878	46879	yaaU	0	0	0	0	0	0	0	0	0	0	0	0	0	0	0	0
46883	46884	yaaU	12	3.4	3.6	12.4	10.6	4.4	11.2	4.9	12.5	0.1	11.2	0	16.3	0	24.2	0
46904	46905	yaaU	0	0	0.4	0	0	0	0	0	1.5	0.2	6	0	1.6	0	1.6	0
46931	46932	yaaU	0	17	0.8	6.9	0	16.3	0	15.6	7.8	9.8	15	12	13.2	14.9	13.3	28.1
46939	46940	yaaU	20	23.8	5.6	23.1	24.5	24	23.5	23	27.9	1.7	22.2	11.2	20.7	3.1	17.8	4.5
46946	46947	yaaU	0.1	20.2	0	13.8	0	20	0	14.2	9.4	0.4	11.3	0	11.3	0.1	10.9	0
46975	46976	yaaU	0	0	0	0	0	0	0	0	0	0	0	1.7	0	0.1	0	0
46985	46986	yaaU	0.2	0	0	0	0.4	0	0	0	3.2	0.3	5.2	0	2.3	0	1.4	0
46991	46992	yaaU	0.2	0.1	0	0.3	0	0	0	0	0	6.8	0.1	22.4	0	5.4	0	1.5
46995	46996	yaaU	5	15.1	2.5	6.9	3	12	8.1	9.9	0.4	5.5	0	1.1	0.8	3	0	6.7
47000	47001	yaaU	0.2	0	0	0	0	0	0	0	0	0	0	0	0	0	0	0
47006	47007	yaaU	0	0	0	0	0	0	0	0	0	0	0	0	0.9	0	0	0
47017	47018	yaaU	1.2	2.1	1.4	2.6	5.4	0.4	1	8.3	0	0.2	0	0	0	1.6	0	0.5
47030	47031	yaaU	0	7.4	0	0.6	0	4.7	0	4	0	0	0	0	0	0	0	0
47059	47060	yaaU	0	0	0	0	0	0	0	0	0	0	0	0	0	0	0	0
47108	47109	yaaU	6	1.7	4.4	1.1	6.1	1	7.1	2.5	4.6	0	1.3	0	6.3	0	5.1	0
47136	47137	yaaU	0.6	0	0	0	1.5	0	2	0	0	0	0	0	0	0	0	0
47170	47171	IG_kefF	0.1	0.2	0	0	0	0	0	0	0	0	0	0	0	1.5	0	0
47173	47174	IG_kefF	0	0	0	0	0	0	0	0	1	5.6	0	0	2.9	1.7	0	3.1
47180	47181	IG_kefF	0.1	3	0.5	1.9	0	2.6	0.2	1.8	0	11	0	8.7	0	11.9	0	7.8
47182	47183	IG_kefF	0	0	0	0	0	0	0	0	0.1	6.7	0	9.2	0.2	10.6	0.1	7.3
47195	47196	IG_kefF	27	10.9	11.8	12.9	23.7	8	26.8	13.2	1.7	0	0	0	3	0	2.3	0
47197	47198	IG_kefF	3.7	0	3.9	0	7.7	0	3.3	0	15.1	8.5	18.2	17.6	23.9	5.4	27.4	16.3
47203	47204	IG_kefF	2	0.1	1.7	0	3.6	0	0	0	19.9	13.1	73.1	3	32.4	12.7	36.3	7.1
47228	47229	IG_kefF	2.3	0.1	1.5	0	1.6	0	8.2	0	0	0.2	0	0	0	4.1	0	0
47241	47242	IG_kefF	0	0	0	0	0	0.2	0	0	0	0	0	0	0	0	0	0
47245	47246	IG_kefF	0	0.2	0	0.1	1.3	0	0	0	0.6	2	0	1.1	0.3	1.7	1.1	1.1
47254	47255	kefF	0	0	0	0	0	0	0	0	0	1.7	0	0	0	0.2	0	0
47256	47257	kefF	0	0	0	0	0	0	0	0	0.7	0	0	0	1.1	0	0.5	0
47261	47262	kefF	0.2	0	0.3	0	0	0	0	0	19	0.3	3.9	4.9	20.3	0.5	32.9	0
47273	47274	kefF	0	0	0	0	0	0	0	0	0	0	0	0	0	0	0.7	0
47296	47297	kefF	13.8	0	9.1	0	18.7	0.7	13.9	0	0	0	0	0	0	0	0	0
47351	47352	kefF	0.1	3.7	0	6.1	0.1	3.8	0	4.5	0	5.1	0	11.3	0.1	5.3	0	4.1
47360	47361	kefF	0	0.9	0	2.2	0	0	0	0.7	1	0	7.4	0	2.9	0	0	0
47374	47375	kefF	0	0.2	0	0	0	0	0	0	0	0	0	0	0	0	0	0
47380	47381	kefF	0	0	0	0	0	0	0	0	0.3	0	0	0	0.5	0	0	0
47447	47448	kefF	18.7	2	15	1.3	29.2	2.1	22.3	1	0.5	0.2	2.5	0	1.9	0.1	0.3	0
47482	47483	kefF	0	0	0.6	0	0	0	0	0	29.9	0	35	0	35.6	0.2	30.4	0
47507	47508	kefF	0.1	8.8	0	1.8	0	9.1	0	9.9	1.1	4.4	0	7.7	1.1	7.3	0.6	10.3
47628	47629	kefF	0	0	0	0	0	0	0	0	0	0	0	0	0	0	0.2	0
47645	47646	kefF	14.4	0	13.7	0	17.8	0.1	26.7	0	23.5	0	23.4	0	31.4	0	25.2	0
47692	47693	kefF	20.6	21.9	25.8	18.3	20.4	20	25.6	13.1	17.7	0.1	27.3	0.1	29.2	0.4	13.3	0
47732	47733	kefF	3.7	1.9	0.9	1.2	2.9	0.9	4.2	1.6	5.9	3.6	12.2	1.5	8.5	2.2	1.5	0.1
47734	47735	kefF	1	11.3	0	1.2	2.9	17.1	2.5	15.5	1.1	8.4	0	0.6	1.3	7.2	0	4.6
47774	47775	kefC	0	0	0	0	0	0	2	0	0	0	0	0	0	0	0	0
47780	47781	kefC	0	5.4	0.9	0	0	2.4	0	1.6	16.9	4.7	39.1	5.3	13.4	7.4	21.1	1.9
47802	47803	kefC	0	0	0.2	0	0	0	0	0	14.6	0	25	0	13.7	0.1	16.4	0
47827	47828	kefC	1.7	4.7	0.1	0	0.7	2.9	0.1	4.1	0.4	0	0	0	0.6	0.6	0.5	0
47839	47840	kefC	0	0	0	0	0	0	0	0	0	0	0	0	0	0.8	0	0
47860	47861	kefC	0.4	0.9	0	6	0.9	1.3	0	0.9	0.1	19.4	0.1	43.2	0	22.3	0	33.8
47868	47869	kefC	1.1	0	0	0	0.3	0	0.8	0	0	0	0	0	0	0	0	0
47888	47889	kefC	0	1.3	0	0	0	0.5	0	0.4	0	0	0	0	0	1	0	1.3
47930	47931	kefC	30.1	0.6	30.9	1.6	19.5	0	34.1	0.7	0.6	36.5	0.2	41.8	0.1	46.5	0.1	47.7
47972	47973	kefC	2.1	2.2	1.6	12.3	0	2.9	0.5	6.3	0	3.2	0.2	0	0.5	0.2	0	0.4
47975	47976	kefC	0	0	0	0.6	0	0	0	0	0	26.7	0.1	24.2	0	26.5	0	9.6
48088	48089	kefC	0.5	0.3	0.4	1	0	0.5	0	1.2	14.8	9.4	19.7	27	14.9	15.9	19.1	6.5
48146	48147	kefC	0	1.2	0	5.4	0	2.7	0	3.2	0	0	0	0	0	0	0	0
48236	48237	kefC	0	0	0	0	0	0	0	0	0	0	0	0	0	0	0	0
48271	48272	kefC	0	0	0	0	0	0	0	0	0	0	0	0	0	0	0	0
48325	48326	kefC	0	0	0	0	0	0	0	0	0	0.2	0	0	1.9	1.6	0	0
48355	48356	kefC	1.9	0.1	2.4	0	3.3	0	1.3	0	0	0	0	0	0	0	0	0
48369	48370	kefC	2	2.4	1.9	0.4	5.5	2.4	3.2	0.4	2.7	20.7	11.3	38.3	2.6	27.6	3.5	28.9
48397	48398	kefC	0	0	0	0	0	0	0	0	0	0	0	0	0	0	0	0
48425	48426	kefC	0	0	0	0	0	0	0	0	0	0	0	0	0	0	0	0
48439	48440	kefC	0	0	0.1	0	0	0	0	0	13.1	0	5.5	0	5.8	0.1	22.1	0
48517	48518	kefC	5.8	1.9	6.9	0.3	6.6	0.7	12.2	2.1	0.1	0.8	0.1	3.9	0.1	2.5	0	4.6
48537	48538	kefC	0	0	0	0	0	0	0	0	0	0	0	0	0.2	0	0	0
48560	48561	kefC	0	0	0	0	0	0	0	0	0	0	0	0	0	0	0	0
48572	48573	kefC	0	8.9	0	14.7	0	7.1	0	6.5	6.5	0.1	12.7	0.1	5.8	0	8.8	0
48619	48620	kefC	0.3	5.7	0	2.6	0	10.6	0	4.7	0	0.6	0	1.3	0.2	2.5	0	1.9
48734	48735	kefC	0	0	0	0	0.6	0	0	0	14.4	0.9	27.3	0.1	14	1.3	13.1	0
48763	48764	kefC	0	0	0	0	0	0	0	0	0	0	0	0	0	0	0	0
48793	48794	kefC	0	0	0	0	0	0	0	0	1	0	0	0	1.7	0	3.9	0
48923	48924	kefC	0	0.1	0	0	0	1.2	0	0	1.7	3.3	0.7	0	1	7.3	0.4	9.3
48977	48978	kefC	0	0	0	0	0	0	0	0	0	0	0	0	0	0	0	0
49007	49008	kefC	0.1	13	0	15.8	0	7.9	0	20.1	0	0	0	0	0	0	0	0
49018	49019	kefC	7.5	2	7.9	1	4.7	0	2.7	0.6	0.1	7.4	0.1	14.4	0	9	0.5	14.3
49048	49049	kefC	0.1	0	0	0	0	0	0	0	0.3	0.4	0	0	1.4	0	0.3	0.7
49070	49071	kefC	0	0	0	0	0	0	0	0	0	0	0	0	0	0	0	0
49085	49086	kefC	12.5	25.4	9.4	24.1	7.4	31.2	9.8	17.8	0	0	0	0	0	0	0	0
49094	49095	kefC	0.6	0	0	0	1.4	0	1	0	0	0	0	0	0	0	0	0
49107	49108	kefC	0.1	0	0	0.3	0	0	0	0	0	3.9	0	12.5	1	2.4	0	5.5
49132	49133	kefC	0.2	0.4	0	0	0.4	0	0	0	0	0	0	0	0	0	0	0
49172	49173	kefC	0	0.1	0	0	0	0	0	0	0	0	0	0	0	0	0	0
49247	49248	kefC	0.2	0	0	0	0	0	0	0	0	0	0	0	0	0	1.3	0
49275	49276	kefC	0.5	26.5	0	28	0	26.5	0.6	36.5	0	0	0	0	0	0	0	0
49366	49367	kefC	0	0	0	0	0.8	0	0.9	0	0	0	0	0	0	0	0	0
49380	49381	kefC	0.4	0.3	0	0.4	1.4	0	0	0	0	2.7	0	7.8	0.1	2.1	0	2
49418	49419	kefC	16.1	13	11	10.2	14.5	12.7	14.3	16.1	0	2	0.2	1.3	0	2.3	2.2	2.3
49421	49422	kefC	0	0	0	0	0	0	0	0	0	0	0	0	0.2	0.2	0	1.5
49482	49483	kefC	0	0.2	0	0	0	0.6	0	0	0.6	0	0	0	1.1	2.3	0	0
49484	49485	kefC	6.3	1.1	12.8	1.9	6.3	1.7	6.2	0.3	0	0	0	0	0.9	0	0	0
49504	49505	kefC	0	0.6	0	0	0	0	0	0.3	1.2	1.8	0	0	0.2	1.2	0	1.8
49517	49518	kefC	0	0	0	0	0	0	0	0	0	0	0	0	0	0	0	0
49543	49544	kefC	0	0	0	0	0	0	0	0	0.5	0	0	0	0.2	0	0	0
49580	49581	kefC	2.1	16.2	0	32.4	1.3	17	3	26.9	0	0	0	0	0	0	0	0
49586	49587	kefC	0	0	0	0	0	0	0	0	0	0.3	0	0	0	0	0	0
49629	49630	kefC	0	0	0	0	0	0	0	0	0	0.7	0	0	0	0.5	0	0
49632	49633	IG_folA	0	0	0	0	0	0	0	0	0.6	0	0	0	1.3	0	1.4	0
49644	49645	IG_folA	0	0	0	0	0	0	0	0	0	0	0	0	0	0	0	0
49656	49657	IG_folA	0.2	0	0	0	0	0	0	0	0	0	0	0	0	0	0	0
49662	49663	IG_folA	2.3	0.9	2.4	0	2.6	0	8.5	0.2	8.3	0	2.1	0	10.6	0.1	5.4	0
49686	49687	IG_folA	0	0	0	0	0	0	0	0	0	0	0	0	0	0	0	0
49730	49731	IG_folA	0	0.6	0	0	0	0.4	0	1.3	0	0	0	0	0	0.4	0	2
[truncated: 210,028+ more rows]

## Sheet: Transfer efficiency
	Plasmid	Recipient	Kind	Results (CFU/mL)
				#1	#2	#3	#4	#5
Figure 1B and Figure S1B	F	uvrD+	D	87000000	66200000	40000000	51000000	39000000
			R	286000000	304000000	432000000	239000000	145000000
			T	74000000	136000000	83000000	67000000	61000000
	F	∆uvrD	D	79000000	79000000	20600000
			R	423500000	267500000	115000000
			T	3010000	5125000	680000
	R388	uvrD+	D	80200000	109000000	45050000	36000000
			R	467000000	524500000	170000000	230000000
			T	217600000	535000000	136000000	135000000
	R388	∆uvrD	D	125000000	72100000	46000000
			R	520500000	346000000	155000000
			T	3450000	890000	2575000
	pESBL	uvrD+	D	35000000	45600000	36900000	80000000	38700000
			R	311000000	290000000	212000000	373500000	47000000
			T	2440000	1840000	2465000	4955000	2120000
	pESBL	∆uvrD	D	99250000	34400000	33800000
			R	580500000	219000000	215000000
			T	558500	89000	99000
Figure S1B	n/a (mock)	uvrD+	R	187000000	116000000	182000000
	n/a (mock)	∆uvrD	R	283000000	140000000	262000000
Figure 1C	pESBL (∆uvrD donor)	uvrD+	D	1300000	2500000	7600000
			R	13000000	37400000	120000000
			T	49000	114200	290500
	pESBL (∆uvrD donor)	∆uvrD	D	10100000	20400000	8900000	18500000
			R	202000000	177000000	279000000	168000000
			T	23150	22750	23300	23600
Figure 1D	pESBL	∆rep	D	19700000	18400000	37700000
			R	91000000	132000000	46000000
			T	670000	720500	2530000
Figure S2A	F (∆uvrD donor)	uvrD+	D	3200000	4330000	6215000
			R	315000000	78000000	87000000
			T	6500000	6015000	8300000
	F (∆uvrD donor)	∆uvrD	D	4900000	4635000	4445000
			R	242000000	102000000	390000000
			T	470000	343000	652500
	F	∆rep	D	16200000	9500000	10300000
			R	226000000	142000000	25000000
			T	18100000	15250000	15600000
	R388 (∆uvrD donor)	uvrD+	D	4000000	8950000	4200000
			R	106000000	265000000	259000000
			T	12500000	25400000	12000000
	R388 (∆uvrD donor)	∆uvrD	D	14400000	9600000	4700000
			R	196000000	120000000	80000000
			T	560000	200000	50000
	R388	∆rep	D	13300000	9500000	12000000
			R	260000000	48000000	124000000
			T	14900000	36400000	33000000
Figure S2B	F	WT	D	2715000	2980000	2220000
			R	148000000	210000000	168000000
			T	77400000	72600000	29750000
	F	∆uvrD	D	910000	1370000	1245000	470000
			R	16250000	43400000	57900000	29950000
			T	556000	1090000	234000	304500
	F	∆recA	D	3450000	1710000	950000
			R	36000000	112000000	114000000
			T	35400000	19400000	7695000
	F	∆recA ∆uvrD	D	15500000	10300000	2380000	1695000
			R	153000000	24400000	114000000	21000000
			T	47400000	34700000	6255000	7790000
	R388	WT	D	500000	23300000	28400000
			R	10900000	415000000	357000000
			T	5170000	181000000	402000000
	R388	∆uvrD	D	16900000	8300000	12300000	9200000	27200000
			R	68000000	22100000	129000000	160000000	230000000
			T	11800000	11000000	35200000	41250000	93000000
	R388	∆recA	D	23050000	9000000	14850000
			R	165000000	89000000	223000000
			T	92000000	62000000	66200000
	R388	∆recA ∆uvrD	D	20850000	15600000	22150000
			R	233000000	175000000	170000000
			T	74850000	64000000	69000000
Figure 2	pESBL	∆CTD	D	25400000	12900000	21300000
			R	190000000	94000000	105000000
			T	1880000	710000	930000
	pESBL	[Q251E]	D	30500000	17800000	10700000
			R	151000000	79000000	81000000
			T	252000	167000	46000
	pESBL	[G30D]	D	7350000	10950000	6650000	2600000
			R	22000000	46000000	11000000	13000000
			T	31550	122000	74700	11050
	pESBL	[G419T]	D	6705000	5500000	4870000	3610000
			R	24450000	36700000	10800000	22650000
			T	1710000	222000	746000	364000
	pESBL	[R396E]	D	1995000	3860000	2135000	5475000
			R	28000000	33100000	5600000	38950000
			T	234000	301000	30850	221500
Figure 3A	pESBL	WT	D	38000000	24300000	13200000
			R	935000000	890000000	1712100000
			T	15200000	6800000	6600000
	pESBL	∆uvrD	D	2200000	18100000	3345000
			R	48000000	144000000	92000000
			T	7000	22900	9900
	pESBL	∆recA	D	21000000	25400000	27900000	7700000
			R	234000000	310000000	350000000	379000000
			T	12600000	13580000	10760000	2680000
	pESBL	∆recA ∆uvrD	D	12500000	13000000	9800000
			R	109000000	85000000	132000000
			T	976000	724000	1376000
Figure 3B	pESBL	vector	D	2610000	18100000	16100000
			R	41050000	96000000	76000000
			T	242000	1790000	2365000
	pESBL	recA+	D	3355000	25900000	4650000
			R	36900000	136000000	55150000
			T	208500	1575000	207000
	pESBL	recA[E38K]+	D	2105000	4295000	6965000
			R	59000000	56000000	24000000
			T	61000	139000	97000
Figure S2C	F	vector	D	3510000	3020000	3990000
			R	51250000	72950000	72000000
			T	34150000	28050000	48100000
	F	recA+	D	4385000	6820000	8435000
			R	81500000	64000000	72900000
			T	17800000	33350000	49250000
	F	recA[E38K]+	D	3180000	8600000	8900000
			R	7500000	247000000	241000000
			T	2645000	10700000	6900000
	R388	vector	D	11100000	10400000	1460000
			R	156000000	182000000	58700000
			T	113600000	137500000	23800000
	R388	recA+	D	11500000	4515000	11500000
			R	152000000	58050000	93000000
			T	98500000	19700000	55300000
	R388	recA[E38K]+	D	8100000	9300000	4600000
			R	9200000	11500000	4200000
			T	3960000	5155000	2005000
Figure 3C	pESBL	WT	D	30650000	15700000	33000000
			R	106000000	82000000	73000000
			T	3590000	2280000	1570000
	pESBL	∆uvrD	D	9500000	32200000	14400000
			R	29000000	87000000	70000000
			T	91000	289000	183000
	pESBL	uvrD252 (JJC2530)	D	14500000	20300000	12600000
			R	162000000	272000000	120000000
			T	910000	680000	351500
	pESBL	uvrD252 (bEYY2584)	D	3425000	5325000	1700000
			R	9200000	64250000	34000000
			T	17100	42000	8600
Figure 4C	pESBL Hft::Tn	WT	D	35700000	26000000	23400000	24600000
			R	118000000	82000000	142000000	86000000
			T	182400000	155200000	165000000	98000000
	pESBL Hft::Tn	∆uvrD	D	43100000	18500000	21400000	42400000
			R	51000000	234000000	83000000	76000000
			T	18400000	31100000	45100000	42900000
Figure 5A	pESBL	∆uvrD PcrA+	D	4800000	25100000	16000000
			R	33000000	126000000	40000000
			T	1190000	4400000	2970000
Figure 5B	R388	V. cholerae	D	7905000	1690000	7450000	3980000
			R	800000000	38000000	550000000	429000000
			T	141000	13350	85550	35500
	R388	V. cholerae uvrD::Tn	D	1210000	4365000	6070000	2760000
			R	142000000	247000000	309000000	217500000
			T	350	635	1150	750

## Sheet: qPCR
pESBL		narW (oTo3 x oYo4)			repZ (oYo7 x oYo8)
		Tripricate wells			Tripricate wells
pEYY3	1000000000				15.3828	15.5964	15.3401
	100000000	23.2088	23.5496	22.958	20.6094	20.5182
	10000000	30.7127	30.9059		26.3042	26.1892	26.3286
	1000000	38.056	37.946	38.8297	31.8159	31.9955
uvrD+	#1	29.9696	30.0919	29.7238	22.5927	22.3468	22.2175
	#2	30.7093	31.338		23.4648	23.0289	23.1654
	#3	31.2321	31.0101		23.2398	22.6062	23.328
∆uvrD	#1	30.5371	29.4964	29.5893	22.2888	21.7389	21.2321
	#2	30.8063	30.9118	32.1516	22.9938	24.0096	23.2398
	#3	31.9758	31.9562		23.0413	22.2461	24.7305
F		narW (oTo3 x oYo4)			tetR (oYo611 x oYo612)
		Tripricate wells			Tripricate wells
pEYY261	1000000000	5.96852	6.10739	5.85949	5.29057	5.28933	5.65389
	100000000	7.90524	7.49743	7.65961	7.4457	7.49825	7.29513
	10000000	11.1142	11.0795	11.1352	10.7136	10.666	10.8027
	1000000	14.7058	14.6989	14.7201	14.3127	14.3766	14.4124
	100000	18.0252	17.9587	18.0059	16.1013	17.5281	17.2334
	10000	21.554	21.3259	21.4275	20.9328	16.1364	21.035
uvrD+	#1	12.7819	12.4692	12.4851	12.3424	12.3553	12.4054
	#2	12.4796	12.4374	12.4646	11.7792	11.571	11.8618
	#3	12.607	12.6787	12.7037	12.1637	12.0632	12.1372
∆uvrD	#1	13.2144	13.7961	13.1389	12.9486	13.2734	13.2862
	#2	13.2206	13.157	13.1632	12.4883	12.5242	12.5942
	#3	12.8892	12.88	13.0721	12.319	12.4048	11.9394
R388		narW (oTo3 x oYo4)			orf7R388 (oYo1175 x oYo1176)
		Tripricate wells			Tripricate wells
pEYY413	100000000	6.45	6.53	6.5	8.14	8.14	8.18
	10000000	10.01	10.17	10.17	11.81	11.71	11.8
	1000000	13.97	13.84	13.82	15.84	15.94	16.12
	100000	17.18	17.18	17.03	19.33	19.45	19.64
uvrD+	#1	13.31	13.07	13.15	13.61	13.81	13.62
	#2	12.74	12.74	12.85	13.17	13.23	13.37
	#3	13.22	13.16	13.11	13.21	13.52	13.2
∆uvrD	#1	12.88	13.12	13.26	13.36	12.96	13.6
	#2	13.31	13.45	13.41	13.44	13.41	13.31
	#3	13.79	13.61	13.83	13.34	13.52	13.59

## Sheet: Microscopy
	Recipient	method	Kind	Results (CFU/mL for plating, number of cells for microscopy)
				#1	#2	#3	#4	#5
Figure 4B	uvrD+	plating	D	22400000	30000000	22950000
			R (non-T)	27600000	55300000	55150000
			T	33200000	40700000	36850000
		microscopy	no red	138	134	111
			diffuse	162	230	223
			foci	192	160	163
	∆uvrD	plating	D	33000000	26200000	62000000	38350000	36400000
			R (non-T)	63720000	57840000	95100000	53700000	41750000
			T	4280000	2160000	6900000	2300000	2250000
		microscopy	no red	79	118	204	162	173
			diffuse	385	416	393	391	354
			foci	10	7	10	18	10
	Recipient	Frame #	Expt 1		Expt 2
			SSB foci	ParB foci	SSB foci	ParB foci
Figure 4E and H	uvrD+	1	100	0	100	0
		2	30	0	53.5714	14.2857
		3	10	50	21.4286	50
		4	10	70	10.7143	60.7143
		5	0	70	10.7143	71.4286
		6	0	70	7.14286	75
		7	0	70	7.14286	78.5714
		8	0	70	3.57143	78.5714
		9	0	70	3.57143	78.5714
		10	0	70	3.57143	78.5714
		11	0	70	3.57143	78.5714
	∆uvrD	1	100	0	100	0
		2	69.5652	4.34783	87.5	25
		3	52.1739	13.0435	62.5	25
		4	43.4783	13.0435	50	37.5
		5	39.1304	15.2174	50	37.5
		6	34.7826	21.7391	37.5	25
		7	32.6087	21.7391	37.5	25
		8	30.4348	19.5652	37.5	25
		9	23.913	19.5652	37.5	37.5
		10	19.5652	23.913	37.5	37.5
		11	13.0435	21.7391	37.5	37.5
	Recipient	Time of colocalization (min)
Figure 4F	uvrD+	0	0	0	0	0	0	0	0	0	0	0	0	0
		0	0	0	0	0	0	0	0	0	0	0	0	0
		0	0	0	0	1	1	1	1	1	1	6	9
	∆uvrD	2	2	3	3	4	4	6	6	6	7	7	9	10
